# Supplementary material for: Cold stress tolerance of the intertidal red alga Neoporphyra haitanensis
Source: BMC Plant Biol. 2022 Mar 14;22:114. doi: 10.1186/s12870-022-03507-x (PMC8919617; doi:10.1186/s12870-022-03507-x)
Supplement: Supplementary file 1 — Additional file 1. Normalized transcriptome data, expressed by FPKM. [file 12870_2022_3507_MOESM1_ESM.xlsx]

## Sheet: gene_fpkm.xls
GeneID	T20D1	T10D1	T4D1	T-4D1	NR_def	GO_ID	GO_term	KO_ID	KO_gene	Hyperlink	KEGG Pathway	Pathway ID	Kog_Annotation	Swiss-Prot_Id	Swiss-Prot_Annotation
GeneID:Pha006368	1.74	0.8	0.67	0.7	-	-	-	-	-	-	-	-	-	-	-
GeneID:Pha006369	201.39	174.49	120.94	224.88	uncharacterized protein LOC18422960 [Amborella trichopoda] &gt;[Picea sitchensis];ERM94930.1 hypothetical protein AMTR_s00009p00186290 [Amborella trichopoda]	GO:0046872;GO:0008270	metal ion binding;zinc ion binding	-	-	-	-	-	-	-	-
GeneID:Pha006360	0	0	0	0	-	-	-	-	-	-	-	-	-	-	-
GeneID:Pha006362	0	4.29	0	0	-	-	-	-	-	-	-	-	-	-	-
GeneID:Pha006363	121.1	141.96	132.81	232.84	kinase I-like protein 2 [Dichanthelium oligosanthes]	GO:0008360;GO:0000166;GO:0005524;GO:0006468;GO:0004672;GO:0005634;GO:0018105;GO:0016055;GO:0006897;GO:0004674;GO:0005737	regulation of cell shape;nucleotide binding;ATP binding;protein phosphorylation;protein kinase activity;nucleus;peptidyl-serine phosphorylation;Wnt signaling pathway;endocytosis;protein serine/threonine kinase activity;cytoplasm	-	-	-	-	-	KOG1164(T)(Casein kinase (serine/threonine/tyrosine protein kinase))	Casein	Casein kinase 1-like protein HD16 OS=Oryza sativa subsp. japonica GN=HD16 PE=1 SV=1
GeneID:Pha006364	8.34	12.7	20.15	62.02	-	-	-	-	-	-	-	-	-	-	-
GeneID:Pha006365	5.62	5.61	7.33	12.76	burst oxidase -like protein e, partial [Nicotiana attenuata]	GO:0016020;GO:0055114;GO:0004601;GO:0050664;GO:0016021;GO:0016491	membrane;oxidation-reduction process;peroxidase activity;oxidoreductase activity, acting on NAD(P)H, oxygen as acceptor;integral component of membrane;oxidoreductase activity	K13411	DUOX,THOX	http://www.genome.jp/dbget-bin/www_bget?ko:K13411	-	-	KOG0039(PQ)(Ferric reductase, NADH/NADPH oxidase and related proteins)	NADPH	NADPH oxidase 5 OS=Homo sapiens GN=NOX5 PE=1 SV=1
GeneID:Pha006366	0.2	0.09	0.21	0.29	-	-	-	-	-	-	-	-	-	-	-
GeneID:Pha006367	13.49	6.81	4.41	5.51	-	-	-	-	-	-	-	-	-	-	-
GeneID:Pha004216	71.11	119.27	56.34	28.45	protein AXG93_2587s1340 [Marchantia polymorpha subsp. polymorpha]	GO:0016787;GO:0006226;GO:0046081;GO:0005737;GO:0046080;GO:0004170;GO:0000287	hydrolase activity;dUMP biosynthetic process;dUTP catabolic process;cytoplasm;dUTP metabolic process;dUTP diphosphatase activity;magnesium ion binding	K01520	dut,DUT	http://www.genome.jp/dbget-bin/www_bget?ko:K01520	Pyrimidine metabolism	ko00240	KOG3370(F)(dUTPase)	Deoxyuridine	Deoxyuridine 5&apos;-triphosphate nucleotidohydrolase OS=Arabidopsis thaliana GN=DUT PE=1 SV=1
GeneID:Pha004217	17.13	17.45	6.18	4.58	-	-	-	-	-	-	-	-	-	-	-
GeneID:Pha004214	0.04	0.13	0	0.31	-	-	-	-	-	-	-	-	-	-	-
GeneID:Pha004215	1.04	1.63	0.08	0.41	diphosphate kinase 1 [Codonopsis lanceolata]	GO:0016310;GO:0006165;GO:0006241;GO:0006228;GO:0004550;GO:0016301;GO:0000166;GO:0006183;GO:0016740;GO:0009117;GO:0046872;GO:0005524	phosphorylation;nucleoside diphosphate phosphorylation;CTP biosynthetic process;UTP biosynthetic process;nucleoside diphosphate kinase activity;kinase activity;nucleotide binding;GTP biosynthetic process;transferase activity;nucleotide metabolic process;metal ion binding;ATP binding	K00940	ndk,NME	http://www.genome.jp/dbget-bin/www_bget?ko:K00940	MAPK signaling pathway - plant;Purine metabolism;Pyrimidine metabolism	ko04016,ko00230,ko00240	KOG0888(F)(Nucleoside diphosphate kinase)	Nucleoside	Nucleoside diphosphate kinase OS=Synechocystis sp. (strain PCC 6803 / Kazusa) GN=ndk PE=1 SV=1
GeneID:Pha004212	12.06	12.5	49.98	45.57	EDQ77522.1 predicted protein [Physcomitrella patens];protein [Physcomitrella patens] &gt	GO:0010501;GO:0016787;GO:0000166;GO:0003676;GO:0004386;GO:0004004;GO:0005524;GO:0006364	RNA secondary structure unwinding;hydrolase activity;nucleotide binding;nucleic acid binding;helicase activity;ATP-dependent RNA helicase activity;ATP binding;rRNA processing	K14777	DDX47,RRP3	http://www.genome.jp/dbget-bin/www_bget?ko:K14777	-	-	KOG0340(A)(ATP-dependent RNA helicase)	Probable	Probable ATP-dependent RNA helicase DDX47 OS=Homo sapiens GN=DDX47 PE=1 SV=1
GeneID:Pha004213	72.29	59.46	81.35	129.99	protein GPECTOR_7g1101 [Gonium pectorale];ubiquitin carboxyl-terminal hydrolase 27-like isoform X1 [Gossypium hirsutum] &gt;XP_016704800.1 PREDICTED: ubiquitin carboxyl-terminal hydrolase 27-like isoform X1 [Gossypium hirsutum]	GO:0006511;GO:0006281;GO:0016740;GO:0016779;GO:0016020;GO:0016579;GO:0036459;GO:0003684;GO:0016021	ubiquitin-dependent protein catabolic process;DNA repair;transferase activity;nucleotidyltransferase activity;membrane;protein deubiquitination;thiol-dependent ubiquitinyl hydrolase activity;damaged DNA binding;integral component of membrane	K11844;K03515	USP16_45;REV1	http://www.genome.jp/dbget-bin/www_bget?ko:K11844;http://www.genome.jp/dbget-bin/www_bget?ko:K03515	-	-	KOG1873(O)(Ubiquitin-specific protease);KOG1867(O)(Ubiquitin-specific protease);KOG2093(L)(Translesion DNA polymerase - REV1 deoxycytidyl transferase)	DNA;Ubiquitin;Ubiquitin	DNA repair protein REV1 OS=Arabidopsis thaliana GN=REV1 PE=2 SV=1;Ubiquitin carboxyl-terminal hydrolase 1 OS=Arabidopsis thaliana GN=UBP1 PE=1 SV=2;Ubiquitin carboxyl-terminal hydrolase 2 OS=Arabidopsis thaliana GN=UBP2 PE=1 SV=2
GeneID:Pha004210	168.54	176.66	162.99	22.27	protein SOVF_016090 [Spinacia oleracea]	GO:0009247;GO:0009507;GO:0003824;GO:0050662;GO:0008270;GO:0008146	glycolipid biosynthetic process;chloroplast;catalytic activity;coenzyme binding;zinc ion binding;sulfotransferase activity	K06118	SQD1,sqdB	http://www.genome.jp/dbget-bin/www_bget?ko:K06118	Amino sugar and nucleotide sugar metabolism;Glycerolipid metabolism	ko00520,ko00561	KOG1371(M)(UDP-glucose 4-epimerase/UDP-sulfoquinovose synthase)	UDP-sulfoquinovose	UDP-sulfoquinovose synthase, chloroplastic OS=Spinacia oleracea GN=SQD1 PE=1 SV=1
GeneID:Pha004211	58.84	45.95	24.7	5.99	synthase [Klebsormidium flaccidum]	GO:0055114;GO:0009507;GO:0004746;GO:0016491;GO:0009231	oxidation-reduction process;chloroplast;riboflavin synthase activity;oxidoreductase activity;riboflavin biosynthetic process	K00793	ribE,RIB5	http://www.genome.jp/dbget-bin/www_bget?ko:K00793	Riboflavin metabolism	ko00740	-	Riboflavin	Riboflavin synthase OS=Actinobacillus pleuropneumoniae GN=ribE PE=3 SV=1
GeneID:Pha003202	139.5	191.45	198.88	252.76	-	-	-	-	-	-	-	-	-	-	-
GeneID:Pha004218	30.02	33.56	21.77	18.01	protein product [Coffea canephora]	GO:0009507;GO:0009534;GO:0016787;GO:0009941	chloroplast;chloroplast thylakoid;hydrolase activity;chloroplast envelope	-	-	-	-	-	-	Pheophytinase,	Pheophytinase, chloroplastic OS=Arabidopsis thaliana GN=PPH PE=1 SV=1
GeneID:Pha004219	32.13	76.35	67.67	71.36	-	-	-	-	-	-	-	-	-	NADPH-dependent	NADPH-dependent 7-cyano-7-deazaguanine reductase OS=Parvibaculum lavamentivorans (strain DS-1 / DSM 13023 / NCIMB 13966) GN=queF PE=3 SV=1
GeneID:Pha000906	101.97	49.59	24.52	10.81	import inner membrane translocase subunit TIM14 [Auxenochlorella protothecoides] &gt;mitochondrial import inner membrane translocase subunit TIM14-1-like [Nicotiana sylvestris];DAA51700.1 TPA: import inner membrane translocase subunit TIM14 [Zea mays];KFM27862.1 Mitochondrial import inner membrane translocase subunit TIM14 [Auxenochlorella protothecoides];ACG31506.1 mitochondrial import inner mem…	GO:0009536;GO:0005739	plastid;mitochondrion	K09539	DNAJC19	http://www.genome.jp/dbget-bin/www_bget?ko:K09539	-	-	KOG0723(O)(Molecular chaperone (DnaJ superfamily))	DnaJ;Mitochondrial	DnaJ homolog subfamily C member 15 OS=Pongo abelii GN=DNAJC15 PE=2 SV=1;Mitochondrial import inner membrane translocase subunit TIM14 OS=Bos taurus GN=DNAJC19 PE=3 SV=3
GeneID:Pha000907	0	0	0.07	0.07	-	-	-	-	-	-	-	-	-	-	-
GeneID:Pha000904	2.92	2.67	4.13	24.76	KIZ02778.1 hypothetical protein MNEG_5181 [Monoraphidium neglectum];protein MNEG_5181 [Monoraphidium neglectum] &gt	GO:0006508;GO:0016539;GO:0008233	proteolysis;intein-mediated protein splicing;peptidase activity	-	-	-	-	-	-	-	-
GeneID:Pha000905	3.23	6.22	1.38	1.08	-	-	-	-	-	-	-	-	-	-	-
GeneID:Pha000902	0.22	0.2	0.04	0.08	-	-	-	-	-	-	-	-	-	-	-
GeneID:Pha000903	0	0	0	0	-	-	-	-	-	-	-	-	KOG1721(R)(FOG: Zn-finger)	Transcription	Transcription factor Ken 1 OS=Culex quinquefasciatus GN=ken1 PE=3 SV=1
GeneID:Pha000900	61.3	24.63	31.99	30.71	proteasome regulatory complex subunit RPN1/PSMD2 [Klebsormidium flaccidum];EFJ14427.1 hypothetical protein SELMODRAFT_271706 [Selaginella moellendorffii];protein SELMODRAFT_271706 [Selaginella moellendorffii] &gt	GO:0030234;GO:0034515;GO:0000502;GO:0043161;GO:0042176;GO:0004175;GO:0005634;GO:0008540	enzyme regulator activity;proteasome storage granule;proteasome complex;proteasome-mediated ubiquitin-dependent protein catabolic process;regulation of protein catabolic process;endopeptidase activity;nucleus;proteasome regulatory particle, base subcomplex	K03028	PSMD2,RPN1	http://www.genome.jp/dbget-bin/www_bget?ko:K03028	Proteasome	ko03050	KOG2062(O)(26S proteasome regulatory complex, subunit RPN2/PSMD1);KOG2005(O)(26S proteasome regulatory complex, subunit RPN1/PSMD2)	26S;26S	26S proteasome non-ATPase regulatory subunit 2 OS=Bos taurus GN=PSMD2 PE=1 SV=2;26S proteasome non-ATPase regulatory subunit 2 OS=Rattus norvegicus GN=Psmd2 PE=1 SV=1
GeneID:Pha000901	19.85	14.99	15.67	49.33	protein [Hordeum vulgare subsp. vulgare];KMS98636.1 hypothetical protein BVRB_3g070340 [Beta vulgaris subsp. vulgaris];protein LOC100274837 [Zea mays] &gt;ACG25174.1 hypothetical protein [Zea mays];[Picea sitchensis];CBL-interacting serine/threonine-protein kinase 1 isoform X1 [Beta vulgaris subsp. vulgaris] &gt	GO:0005524;GO:0042787;GO:0000209;GO:0004674;GO:0004672;GO:0043161;GO:0046872;GO:0035556;GO:0006468;GO:0061630;GO:0007165;GO:0016310;GO:0000166;GO:0016740;GO:0005737;GO:0008270;GO:0016301;GO:0005634	ATP binding;protein ubiquitination involved in ubiquitin-dependent protein catabolic process;protein polyubiquitination;protein serine/threonine kinase activity;protein kinase activity;proteasome-mediated ubiquitin-dependent protein catabolic process;metal ion binding;intracellular signal transduction;protein phosphorylation;ubiquitin protein ligase activity;signal transduction;phosphorylation;nu…	K08796	BRSK	http://www.genome.jp/dbget-bin/www_bget?ko:K08796	-	-	KOG0586(R)(Serine/threonine protein kinase);KOG0588(D)(Serine/threonine protein kinase)	E3;CBL-interacting	E3 ubiquitin-protein ligase At3g02290 OS=Arabidopsis thaliana GN=At3g02290 PE=2 SV=1;CBL-interacting protein kinase 1 OS=Oryza sativa subsp. japonica GN=CIPK1 PE=2 SV=1
GeneID:Pha003204	0	0	0	0.14	-	-	-	-	-	-	-	-	-	-	-
GeneID:Pha000909	1.01	4.67	4.02	9.05	protein SOVF_209100 [Spinacia oleracea];KFM25034.1 Hippocampus abundant transcript-like protein 1 [Auxenochlorella protothecoides];abundant transcript-like protein 1 [Auxenochlorella protothecoides] &gt	GO:0016021;GO:0016020;GO:0055085;GO:0005215	integral component of membrane;membrane;transmembrane transport;transporter activity	-	-	-	-	-	-	Tetracycline;Tetracycline	Tetracycline resistance protein, class A OS=Escherichia coli GN=tetA PE=3 SV=2;Tetracycline resistance protein, class G OS=Vibrio anguillarum GN=tetA PE=3 SV=1
GeneID:Pha006508	248.73	258.87	361.62	516.09	KJB54021.1 hypothetical protein B456_009G054600 [Gossypium raimondii];VAMP-like protein YKT61 [Gossypium raimondii] &gt;EFJ47349.1 hypothetical protein VOLCADRAFT_75062 [Volvox carteri f. nagariensis];protein VOLCADRAFT_75062 [Volvox carteri f. nagariensis] &gt	GO:0000149;GO:0006810;GO:0006887;GO:0005484;GO:0016021;GO:0031201;GO:0006906;GO:0016020;GO:0016192	SNARE binding;transport;exocytosis;SNAP receptor activity;integral component of membrane;SNARE complex;vesicle fusion;membrane;vesicle-mediated transport	K08516	YKT6	http://www.genome.jp/dbget-bin/www_bget?ko:K08516	SNARE interactions in vesicular transport	ko04130	KOG0862(U)(Synaptobrevin/VAMP-like protein SEC22);KOG0859(U)(Synaptobrevin/VAMP-like protein)	Synaptobrevin;VAMP-like	Synaptobrevin homolog YKT6 OS=Saccharomyces cerevisiae (strain ATCC 204508 / S288c) GN=YKT6 PE=1 SV=1;VAMP-like protein YKT61 OS=Arabidopsis thaliana GN=YKT61 PE=2 SV=1
GeneID:Pha003206	7.71	6.03	4.34	4.61	protein, partial [Micromonas commoda] &gt;ACO67281.1 predicted protein, partial [Micromonas commoda]	GO:0055114;GO:0016491	oxidation-reduction process;oxidoreductase activity	-	-	-	-	-	-	-	-
GeneID:Pha009639	0.24	0.9	0.25	0.19	protein AXG93_3911s1640 [Marchantia polymorpha subsp. polymorpha]	GO:0015992;GO:0009941;GO:0009535;GO:0006811;GO:0009534;GO:0016020;GO:0000166;GO:0009507;GO:0006810;GO:0005524;GO:0009579;GO:0015986;GO:0015078;GO:0009536;GO:0045263;GO:0009735;GO:0016021	proton transport;chloroplast envelope;chloroplast thylakoid membrane;ion transport;chloroplast thylakoid;membrane;nucleotide binding;chloroplast;transport;ATP binding;thylakoid;ATP synthesis coupled proton transport;hydrogen ion transmembrane transporter activity;plastid;proton-transporting ATP synthase complex, coupling factor F(o);response to cytokinin;integral component of membrane	K02111	ATPF1A,atpA	http://www.genome.jp/dbget-bin/www_bget?ko:K02111	Oxidative phosphorylation;Photosynthesis	ko00190,ko00195	-	ATP	ATP synthase subunit b&apos;, chloroplastic OS=Pyropia yezoensis GN=atpG PE=3 SV=1
GeneID:Pha009638	9.33	11.5	4.54	0.32	AIT95477.1 CF0 subunit III of ATP synthase (chloroplast) [Pseudochloris wilhelmii];subunit III of ATP synthase (chloroplast) [Pseudochloris wilhelmii] &gt	GO:0016021;GO:0045263;GO:0009536;GO:0006754;GO:0015078;GO:0015986;GO:0015991;GO:0009579;GO:0033177;GO:0009507;GO:0006810;GO:0016020;GO:0006811;GO:0009535;GO:0015992;GO:0008289	integral component of membrane;proton-transporting ATP synthase complex, coupling factor F(o);plastid;ATP biosynthetic process;hydrogen ion transmembrane transporter activity;ATP synthesis coupled proton transport;ATP hydrolysis coupled proton transport;thylakoid;proton-transporting two-sector ATPase complex, proton-transporting domain;chloroplast;transport;membrane;ion transport;chloroplast thyl…	K02110	ATPF0C,atpE	http://www.genome.jp/dbget-bin/www_bget?ko:K02110	Oxidative phosphorylation;Photosynthesis	ko00190,ko00195	-	ATP	ATP synthase subunit c, chloroplastic OS=Pyropia yezoensis GN=atpH PE=3 SV=1
GeneID:Pha006504	0.11	0	0	0.02	protein AXG93_3457s1380 [Marchantia polymorpha subsp. polymorpha]	GO:0043565	sequence-specific DNA binding	-	-	-	-	-	-	Protein	Protein ALP1-like OS=Arabidopsis thaliana GN=At3g55350 PE=2 SV=1
GeneID:Pha006505	29.59	48.11	63.8	50.17	-	-	-	-	-	-	-	-	-	-	-
GeneID:Pha006506	0	0.38	1.71	4.7	-	-	-	-	-	-	-	-	-	-	-
GeneID:Pha003207	0	0	0	0	-	-	-	-	-	-	-	-	-	-	-
GeneID:Pha006500	0.15	0	0.14	0	protein DCAR_014824 [Daucus carota subsp. sativus]	-	-	K01183	E3.2.1.14	http://www.genome.jp/dbget-bin/www_bget?ko:K01183	Amino sugar and nucleotide sugar metabolism	ko00520	KOG2806(G)(Chitinase)	Chitinase-3-like	Chitinase-3-like protein 1 OS=Rattus norvegicus GN=Chi3l1 PE=2 SV=3
GeneID:Pha006501	5.89	7.69	9.52	2.38	protein GPECTOR_24g260 [Gonium pectorale]	-	-	-	-	-	-	-	KOG0324(S)(Uncharacterized conserved protein)	DeSI-like	DeSI-like protein At4g17486 OS=Arabidopsis thaliana GN=At4g17486 PE=2 SV=1
GeneID:Pha006502	34.1	81.5	68.04	70.32	protein DCAR_011799 [Daucus carota subsp. sativus]	GO:0016021;GO:0016020	integral component of membrane;membrane	-	-	-	-	-	-	Probable	Probable zinc metalloprotease EGY2, chloroplastic OS=Arabidopsis thaliana GN=EGY2 PE=3 SV=1
GeneID:Pha006503	0	0.04	0.04	0.03	-	-	-	-	-	-	-	-	-	-	-
GeneID:Pha004528	2.65	6.29	10.72	1.61	-	-	-	-	-	-	-	-	-	-	-
GeneID:Pha003848	5.37	4.91	8.09	12.02	XP_017699201.1 PREDICTED: DNA repair endonuclease UVH1 [Phoenix dactylifera];DNA repair endonuclease UVH1 [Phoenix dactylifera] &gt	GO:0006259;GO:0004518;GO:0003677	DNA metabolic process;nuclease activity;DNA binding	K10848	ERCC4,XPF	http://www.genome.jp/dbget-bin/www_bget?ko:K10848	Nucleotide excision repair	ko03420	KOG0442(L)(Structure-specific endonuclease ERCC1-XPF, catalytic component XPF/ERCC4)	DNA	DNA repair endonuclease UVH1 OS=Arabidopsis thaliana GN=UVH1 PE=1 SV=2
GeneID:Pha003849	10.71	5.02	12.11	6.18	protein TCM_029921 [Theobroma cacao]	GO:0046872;GO:0008152;GO:0055114;GO:0004097;GO:0016491	metal ion binding;metabolic process;oxidation-reduction process;catechol oxidase activity;oxidoreductase activity	K00422	E1.10.3.1	http://www.genome.jp/dbget-bin/www_bget?ko:K00422	Tyrosine metabolism;Isoquinoline alkaloid biosynthesis	ko00350,ko00950	-	Putative	Putative tyrosinase-like protein tyr-3 OS=Caenorhabditis elegans GN=tyr-3 PE=3 SV=5
GeneID:Pha003846	4.13	5.32	4.61	6	-	-	-	-	-	-	-	-	-	-	-
GeneID:Pha003847	4.99	2.92	4.92	7.27	DNA repair endonuclease UVH1 isoform X1 [Elaeis guineensis]	GO:0004518;GO:0006259;GO:0004519;GO:0003677	nuclease activity;DNA metabolic process;endonuclease activity;DNA binding	K10848	ERCC4,XPF	http://www.genome.jp/dbget-bin/www_bget?ko:K10848	Nucleotide excision repair	ko03420	KOG0442(L)(Structure-specific endonuclease ERCC1-XPF, catalytic component XPF/ERCC4)	DNA	DNA repair endonuclease UVH1 OS=Arabidopsis thaliana GN=UVH1 PE=1 SV=2
GeneID:Pha003844	16.93	12.81	5.78	52.42	uncharacterized protein LOC104106174 [Nicotiana tomentosiformis]	GO:0009414;GO:0005829;GO:0009579;GO:0005515;GO:0042393;GO:0009506;GO:0005694;GO:0005794;GO:0005774;GO:0005634;GO:0046982;GO:0003677;GO:0000786;GO:0000788;GO:0005730;GO:0006334;GO:0005886;GO:0051276;GO:0009507;GO:0005773;GO:0009536;GO:0005739	response to water deprivation;cytosol;thylakoid;protein binding;histone binding;plasmodesma;chromosome;Golgi apparatus;vacuolar membrane;nucleus;protein heterodimerization activity;DNA binding;nucleosome;nuclear nucleosome;nucleolus;nucleosome assembly;plasma membrane;chromosome organization;chloroplast;vacuole;plastid;mitochondrion	K11254	H4	http://www.genome.jp/dbget-bin/www_bget?ko:K11254	-	-	KOG3467(B)(Histone H4)	Histone	Histone H4 variant TH011 OS=Triticum aestivum PE=3 SV=2
GeneID:Pha003845	2.22	1.78	2.88	1.39	-	-	-	-	-	-	-	-	-	-	-
GeneID:Pha003842	125.92	103.6	103.93	113.32	protein KFL_000590360 [Klebsormidium flaccidum]	GO:0006351;GO:0005634;GO:0003677	transcription, DNA-templated;nucleus;DNA binding	K17498	SPN1,IWS1	http://www.genome.jp/dbget-bin/www_bget?ko:K17498	-	-	KOG1793(S)(Uncharacterized conserved protein)	Protein	Protein IWS1 homolog OS=Rattus norvegicus GN=Iws1 PE=1 SV=1
GeneID:Pha003843	53.93	28.47	32.03	51.72	-	-	-	-	-	-	-	-	-	-	-
GeneID:Pha003840	0	0	0	0	-	-	-	-	-	-	-	-	-	-	-
GeneID:Pha003841	0.1	0.55	0.55	0.21	-	-	-	-	-	-	-	-	-	-	-
GeneID:Pha009017	1.51	0.26	0.2	0.75	-	-	-	-	-	-	-	-	-	-	-
GeneID:Pha009016	12.07	0.22	0.22	0.27	-	-	-	-	-	-	-	-	-	-	-
GeneID:Pha009015	0.1	0.1	0	0	-	-	-	-	-	-	-	-	-	-	-
GeneID:Pha007886	50.75	59.08	0.36	15.81	-	-	-	-	-	-	-	-	-	-	-
GeneID:Pha009014	0	0	0	0.54	-	-	-	-	-	-	-	-	-	-	-
GeneID:Pha009013	87.9	45.68	27.62	11.86	-	-	-	-	-	-	-	-	-	-	-
GeneID:Pha006761	1.09	1.32	2.33	2.01	-	-	-	-	-	-	-	-	-	-	-
GeneID:Pha003594	3.15	8.65	24.79	88.16	ACO65727.1 predicted protein [Micromonas commoda];EEH55864.1 predicted protein, partial [Micromonas pusilla CCMP1545];protein, partial [Micromonas pusilla CCMP1545] &gt;protein KFL_001250030 [Klebsormidium flaccidum];protein [Micromonas commoda] &gt	GO:0042781;GO:0042779;GO:0016787;GO:0016891	3'-tRNA processing endoribonuclease activity;tRNA 3'-trailer cleavage;hydrolase activity;endoribonuclease activity, producing 5'-phosphomonoesters	K00784	rnz	http://www.genome.jp/dbget-bin/www_bget?ko:K00784	RNA transport	ko03013	KOG2121(R)(Predicted metal-dependent hydrolase (beta-lactamase superfamily))	Ribonuclease;Ribonuclease;Ribonuclease;Ribonuclease;Ribonuclease	Ribonuclease Z OS=Anoxybacillus flavithermus (strain DSM 21510 / WK1) GN=rnz PE=3 SV=1;Ribonuclease Z OS=Synechococcus sp. (strain WH7803) GN=rnz PE=3 SV=1;Ribonuclease Z OS=Cyanothece sp. (strain PCC 7424) GN=rnz PE=3 SV=1;Ribonuclease Z OS=Enterococcus faecalis (strain ATCC 700802 / V583) GN=rnz PE=3 SV=1;Ribonuclease Z OS=Synechococcus sp. (strain CC9311) GN=rnz PE=3 SV=1
GeneID:Pha003595	0.01	0.19	0.23	1.26	-	-	-	-	-	-	-	-	-	-	-
GeneID:Pha003596	15.63	30.65	58.28	108.15	domain-containing protein, partial [Helicosporidium sp. ATCC 50920]	GO:0030150;GO:0051087;GO:0005743	protein import into mitochondrial matrix;chaperone binding;mitochondrial inner membrane	K17804	TIM44	http://www.genome.jp/dbget-bin/www_bget?ko:K17804	-	-	KOG2580(U)(Mitochondrial import inner membrane translocase, subunit TIM44)	Mitochondrial;Mitochondrial	Mitochondrial import inner membrane translocase subunit TIM44-2 OS=Arabidopsis thaliana GN=TIM44-2 PE=1 SV=1;Mitochondrial import inner membrane translocase subunit TIM44 OS=Homo sapiens GN=TIMM44 PE=1 SV=2
GeneID:Pha003597	13.01	1.43	1	0.24	protein yippee-like [Prunus mume];protein [Cynara cardunculus var. scolymus];protein yippee-like [Ipomoea nil] &gt;XP_019196018.1 PREDICTED: protein yippee-like [Ipomoea nil]	-	-	-	-	-	-	-	KOG3399(R)(Predicted Yippee-type zinc-binding protein)	Protein	Protein yippee-like OS=Solanum tuberosum PE=2 SV=1
GeneID:Pha003590	2.05	2.87	3.37	1.55	pre-mRNA-splicing factor ISY1 homolog [Malus domestica]	GO:0000389;GO:0071020;GO:0071013;GO:0000974;GO:0071012;GO:0000384;GO:0000350;GO:0071014	mRNA 3'-splice site recognition;post-spliceosomal complex;catalytic step 2 spliceosome;Prp19 complex;catalytic step 1 spliceosome;first spliceosomal transesterification activity;generation of catalytic spliceosome for second transesterification step;post-mRNA release spliceosomal complex	K12870	ISY1	http://www.genome.jp/dbget-bin/www_bget?ko:K12870	Spliceosome	ko03040	KOG3068(A)(mRNA splicing factor)	Pre-mRNA-splicing	Pre-mRNA-splicing factor ISY1 homolog OS=Dictyostelium discoideum GN=isy1 PE=3 SV=1
GeneID:Pha003591	2.86	1.54	0.29	0.05	-	-	-	-	-	-	-	-	-	-	-
GeneID:Pha003592	194.58	162.34	156.22	62.82	EDQ61047.1 predicted protein [Physcomitrella patens];Synthetase [Klebsormidium flaccidum];protein SELMODRAFT_76207, partial [Selaginella moellendorffii] &gt;EFJ37379.1 hypothetical protein SELMODRAFT_76207, partial [Selaginella moellendorffii];protein [Physcomitrella patens] &gt	GO:0003824;GO:0016021;GO:0016020;GO:0008152	catalytic activity;integral component of membrane;membrane;metabolic process	K01897	ACSL,fadD	http://www.genome.jp/dbget-bin/www_bget?ko:K01897	Peroxisome;Fatty acid biosynthesis;Fatty acid degradation;Fatty acid metabolism	ko04146,ko00061,ko00071,ko01212	KOG1180(I)(Acyl-CoA synthetase);KOG1256(I)(Long-chain acyl-CoA synthetases (AMP-forming))	Probable;Long-chain-fatty-acid--[acyl-carrier-protein]	Probable acyl-activating enzyme 16, chloroplastic OS=Arabidopsis thaliana GN=AAE16 PE=2 SV=1;Long-chain-fatty-acid--[acyl-carrier-protein] ligase AEE15, chloroplastic OS=Arabidopsis thaliana GN=AAE15 PE=1 SV=1
GeneID:Pha003593	14.55	11.76	9.29	8.16	-	-	-	-	-	-	-	-	-	-	-
GeneID:Pha009010	2.24	0.97	1.57	1.77	GlcAT14A [Ananas comosus];GlcAT14A [Dichanthelium oligosanthes]	GO:0016740;GO:0008375;GO:0016021;GO:0016020	transferase activity;acetylglucosaminyltransferase activity;integral component of membrane;membrane	K00771	XYLT	http://www.genome.jp/dbget-bin/www_bget?ko:K00771	-	-	-	Beta-glucuronosyltransferase	Beta-glucuronosyltransferase GlcAT14C OS=Arabidopsis thaliana GN=GLCAT14C PE=2 SV=1
GeneID:Pha003598	0.19	1.02	1.26	1.81	-	-	-	-	-	-	-	-	-	-	-
GeneID:Pha003599	12.28	12.93	50.36	107.9	protein [Chlamydomonas reinhardtii] &gt;of proliferation 1 [Monoraphidium neglectum] &gt;EDP06418.1 predicted protein, partial [Chlamydomonas reinhardtii];KIZ07232.1 block of proliferation 1 [Monoraphidium neglectum]	GO:0006364;GO:0042254;GO:0005654;GO:0000466;GO:0042273;GO:0000463;GO:0030687;GO:0043021;GO:0070545;GO:0005634;GO:0005730	rRNA processing;ribosome biogenesis;nucleoplasm;maturation of 5.8S rRNA from tricistronic rRNA transcript (SSU-rRNA, 5.8S rRNA, LSU-rRNA);ribosomal large subunit biogenesis;maturation of LSU-rRNA from tricistronic rRNA transcript (SSU-rRNA, 5.8S rRNA, LSU-rRNA);preribosome, large subunit precursor;ribonucleoprotein complex binding;PeBoW complex;nucleus;nucleolus	K14824	ERB1,BOP1	http://www.genome.jp/dbget-bin/www_bget?ko:K14824	-	-	KOG0650(J)(WD40 repeat nucleolar protein Bop1, involved in ribosome biogenesis)	Ribosome;Ribosome	Ribosome biogenesis protein BOP1 OS=Rattus norvegicus GN=Bop1 PE=1 SV=1;Ribosome biogenesis protein ERB1 OS=Malassezia globosa (strain ATCC MYA-4612 / CBS 7966) GN=ERB1 PE=3 SV=2
GeneID:Pha001992	0	0.29	0	0	-	-	-	-	-	-	-	-	-	-	-
GeneID:Pha001993	0.22	0.09	0	0	-	-	-	-	-	-	-	-	-	-	-
GeneID:Pha001990	167.84	136.11	154.7	115.41	-	-	-	-	-	-	-	-	-	-	-
GeneID:Pha001991	0	0	0	0	-	-	-	-	-	-	-	-	-	-	-
GeneID:Pha001996	0	0.04	0.06	0.12	-	-	-	-	-	-	-	-	-	-	-
GeneID:Pha001997	0	0	0	0	-	-	-	-	-	-	-	-	-	-	-
GeneID:Pha001994	0.05	0	0	0	-	-	-	-	-	-	-	-	-	-	-
GeneID:Pha001995	0.42	0	0	0	-	-	-	-	-	-	-	-	-	-	-
GeneID:Pha002467	36.12	38.53	29.02	187.06	EFJ05945.1 hypothetical protein SELMODRAFT_136316, partial [Selaginella moellendorffii];protein SELMODRAFT_136316, partial [Selaginella moellendorffii] &gt;ABC transporter G family member 21-like [Tarenaya hassleriana]	GO:0005524;GO:0016021;GO:0016020;GO:0016887;GO:0000166	ATP binding;integral component of membrane;membrane;ATPase activity;nucleotide binding	-	-	-	-	-	KOG0061(Q)(Transporter, ABC superfamily (Breast cancer resistance protein))	ABC	ABC transporter G family member 27 OS=Arabidopsis thaliana GN=ABCG27 PE=2 SV=1
GeneID:Pha002466	352.55	377.47	367.35	201.55	fructose-1,6-bisphosphatase, cytosolic [Cucumis melo]	GO:0016787;GO:0005975;GO:0046872;GO:0042578;GO:0042132;GO:0005737	hydrolase activity;carbohydrate metabolic process;metal ion binding;phosphoric ester hydrolase activity;fructose 1,6-bisphosphate 1-phosphatase activity;cytoplasm	K03841	FBP,fbp	http://www.genome.jp/dbget-bin/www_bget?ko:K03841	Fructose and mannose metabolism;Glycolysis / Gluconeogenesis;Pentose phosphate pathway;Carbon fixation in photosynthetic organisms;Carbon metabolism	ko00051,ko00010,ko00030,ko00710,ko01200	KOG1458(G)(Fructose-1,6-bisphosphatase)	Fructose-1,6-bisphosphatase	Fructose-1,6-bisphosphatase 1 OS=Oryctolagus cuniculus GN=FBP1 PE=1 SV=4
GeneID:Pha001998	0	0	0	0	-	-	-	-	-	-	-	-	-	-	-
GeneID:Pha001999	0.73	0.17	0.79	0	-	-	-	-	-	-	-	-	-	-	-
GeneID:Pha002463	12.98	13.63	8.4	3.22	protein [Micromonas commoda] &gt;EEH53019.1 predicted protein [Micromonas pusilla CCMP1545];ACO68154.1 predicted protein [Micromonas commoda];protein [Micromonas pusilla CCMP1545] &gt	GO:0003700;GO:0046983;GO:0006351;GO:0005634;GO:0003677;GO:0006355	transcription factor activity, sequence-specific DNA binding;protein dimerization activity;transcription, DNA-templated;nucleus;DNA binding;regulation of transcription, DNA-templated	K09260	MEF2A	http://www.genome.jp/dbget-bin/www_bget?ko:K09260	-	-	KOG0014(K)(MADS box transcription factor)	Myocyte-specific	Myocyte-specific enhancer factor 2B OS=Mus musculus GN=Mef2b PE=1 SV=1
GeneID:Pha002462	0	0	0	0.01	protein ACMD2_01522 [Ananas comosus]	GO:0016021;GO:0016020	integral component of membrane;membrane	-	-	-	-	-	-	-	-
GeneID:Pha002461	76.4	92.16	40.98	30.42	-	-	-	-	-	-	-	-	-	-	-
GeneID:Pha002460	1551.13	623.87	415.56	281.21	protein [Micromonas commoda] &gt;ACO63551.1 predicted protein [Micromonas commoda]	GO:0007034	vacuolar transport	K16075	MRS2,MFM1	http://www.genome.jp/dbget-bin/www_bget?ko:K16075	-	-	KOG1656(U)(Protein involved in glucose derepression and pre-vacuolar endosome protein sorting)	Vacuolar-sorting	Vacuolar-sorting protein SNF7 OS=Magnaporthe oryzae (strain 70-15 / ATCC MYA-4617 / FGSC 8958) GN=SNF7 PE=3 SV=1
GeneID:Pha005857	0	38.01	0	0	-	-	-	-	-	-	-	-	-	-	-
GeneID:Pha005856	3.13	0.95	2.14	2.58	EFJ30419.1 hypothetical protein SELMODRAFT_409324 [Selaginella moellendorffii];protein SELMODRAFT_409324 [Selaginella moellendorffii] &gt;oxidoreductases superfamily protein, partial [Canna indica]	GO:0016491;GO:0008033;GO:0003824;GO:0016021;GO:0017150;GO:0055114;GO:0016020;GO:0050660;GO:0046872	oxidoreductase activity;tRNA processing;catalytic activity;integral component of membrane;tRNA dihydrouridine synthase activity;oxidation-reduction process;membrane;flavin adenine dinucleotide binding;metal ion binding	K05544	DUS3	http://www.genome.jp/dbget-bin/www_bget?ko:K05544	-	-	KOG2333(R)(Uncharacterized conserved protein)	tRNA-dihydrouridine(47)	tRNA-dihydrouridine(47) synthase [NAD(P)(+)]-like OS=Arabidopsis thaliana GN=At4g38890 PE=1 SV=2
GeneID:Pha005855	0.12	0.71	0.84	0.61	-	-	-	-	-	-	-	-	-	-	-
GeneID:Pha005854	0.12	0.71	0.84	0.61	-	-	-	-	-	-	-	-	-	-	-
GeneID:Pha005853	11.67	2.05	0.08	10.77	KWC66104.1 catalase [Burkholderia cepacia];KVS35151.1 catalase [Burkholderia cepacia] &gt;KVH71628.1 catalase [Burkholderia cepacia] &gt;XP_013441295.1 catalase heme-binding enzyme [Medicago truncatula] &gt;[Burkholderia cepacia] &gt;KEH15320.1 catalase heme-binding enzyme [Medicago truncatula] &gt	GO:0006979;GO:0046872;GO:0042542;GO:0020037;GO:0004601;GO:0055114;GO:0042744;GO:0005737;GO:0004096;GO:0016491	response to oxidative stress;metal ion binding;response to hydrogen peroxide;heme binding;peroxidase activity;oxidation-reduction process;hydrogen peroxide catabolic process;cytoplasm;catalase activity;oxidoreductase activity	K03781	katE,CAT,catB,srpA	http://www.genome.jp/dbget-bin/www_bget?ko:K03781	Peroxisome;MAPK signaling pathway - plant;Tryptophan metabolism;Glyoxylate and dicarboxylate metabolism;Carbon metabolism	ko04146,ko04016,ko00380,ko00630,ko01200	KOG0047(P)(Catalase)	Catalase	Catalase OS=Vibrio cholerae serotype O1 (strain ATCC 39315 / El Tor Inaba N16961) GN=VC_1585 PE=3 SV=2
GeneID:Pha005852	0	0	0	0	-	-	-	-	-	-	-	-	-	-	-
GeneID:Pha005851	54.69	9.47	4.88	4.79	superoxide dismutase [Klebsormidium flaccidum]	GO:0034599;GO:0055114;GO:0009579;GO:0006979;GO:0046872;GO:0071486;GO:0016491;GO:0009570;GO:0048046;GO:0004784;GO:0006801;GO:0009507	cellular response to oxidative stress;oxidation-reduction process;thylakoid;response to oxidative stress;metal ion binding;cellular response to high light intensity;oxidoreductase activity;chloroplast stroma;apoplast;superoxide dismutase activity;superoxide metabolic process;chloroplast	K04565	SOD1	http://www.genome.jp/dbget-bin/www_bget?ko:K04565	Peroxisome	ko04146	KOG0441(P)(Cu2+/Zn2+ superoxide dismutase SOD1)	Superoxide	Superoxide dismutase [Cu-Zn] OS=Caenorhabditis briggsae GN=sod-1 PE=3 SV=1
GeneID:Pha005850	4.48	6.04	3.67	10.93	ABO96446.1 predicted protein [Ostreococcus lucimarinus CCE9901];protein [Ostreococcus lucimarinus CCE9901] &gt	GO:0005524;GO:0000166	ATP binding;nucleotide binding	-	-	-	-	-	-	Telomere	Telomere length regulation protein elg1 OS=Schizosaccharomyces pombe (strain 972 / ATCC 24843) GN=elg1 PE=1 SV=1
GeneID:Pha005859	14.04	3.87	4.24	5.33	-	-	-	-	-	-	-	-	-	-	-
GeneID:Pha005858	0.08	0	0	0.36	-	-	-	-	-	-	-	-	-	-	-
novel.1250	1.46	0.19	0.3	0	uncharacterized protein LOC101758964 [Setaria italica]	-	-	-	-	-	-	-	-	-	-
GeneID:Pha003330	171.25	122.97	32.5	74.73	-	-	-	-	-	-	-	-	-	-	-
GeneID:Pha003331	0	1.81	0.56	3.8	-	-	-	-	-	-	-	-	-	-	-
GeneID:Pha003332	8.3	3.81	1.66	1.64	aspartate aminotransferase, cytoplasmic [Brachypodium distachyon] &gt;KQK09840.1 hypothetical protein BRADI_2g50500 [Brachypodium distachyon]	GO:0042802;GO:0006103;GO:0006536;GO:0016740;GO:0009058;GO:0006099;GO:0008483;GO:0006520;GO:0003824;GO:0004069;GO:0030170;GO:0006807;GO:0006522;GO:0080130;GO:0006531;GO:0005737	identical protein binding;2-oxoglutarate metabolic process;glutamate metabolic process;transferase activity;biosynthetic process;tricarboxylic acid cycle;transaminase activity;cellular amino acid metabolic process;catalytic activity;L-aspartate:2-oxoglutarate aminotransferase activity;pyridoxal phosphate binding;nitrogen compound metabolic process;alanine metabolic process;L-phenylalanine:2-oxogl…	K14454	GOT1	http://www.genome.jp/dbget-bin/www_bget?ko:K14454	Alanine, aspartate and glutamate metabolism;Arginine and proline metabolism;Arginine biosynthesis;Cysteine and methionine metabolism;Phenylalanine metabolism;Phenylalanine, tyrosine and tryptophan biosynthesis;Tyrosine metabolism;Isoquinoline alkaloid biosynthesis;Tropane, piperidine and pyridine alkaloid biosynthesis;Carbon fixation in photosynthetic organisms;2-Oxocarboxylic acid metabolism;Bio…	ko00250,ko00330,ko00220,ko00270,ko00360,ko00400,ko00350,ko00950,ko00960,ko00710,ko01210,ko01230,ko01200	KOG1412(E)(Aspartate aminotransferase/Glutamic oxaloacetic transaminase AAT2/GOT1)	Aspartate	Aspartate aminotransferase, cytoplasmic OS=Daucus carota PE=2 SV=1
GeneID:Pha003333	12.5	16.32	4.85	10.95	protein [Klebsormidium flaccidum]	GO:0020037;GO:0019825	heme binding;oxygen binding	-	-	-	-	-	-	Two-on-two	Two-on-two hemoglobin-3 OS=Arabidopsis thaliana GN=GLB3 PE=1 SV=1
GeneID:Pha003334	53.38	50.8	36.31	88.45	EFJ51377.1 hypothetical protein VOLCADRAFT_79621 [Volvox carteri f. nagariensis];protein VOLCADRAFT_79621 [Volvox carteri f. nagariensis] &gt	GO:0009931;GO:0000166;GO:0009738;GO:0035556;GO:0016301;GO:0005524;GO:0005516;GO:0046777;GO:0005509;GO:0006468;GO:0016740;GO:0004672;GO:0004683;GO:0005634;GO:0018105;GO:0016310;GO:0005886;GO:0004674;GO:0005737	calcium-dependent protein serine/threonine kinase activity;nucleotide binding;abscisic acid-activated signaling pathway;intracellular signal transduction;kinase activity;ATP binding;calmodulin binding;protein autophosphorylation;calcium ion binding;protein phosphorylation;transferase activity;protein kinase activity;calmodulin-dependent protein kinase activity;nucleus;peptidyl-serine phosphorylat…	K08794	CAMK1	http://www.genome.jp/dbget-bin/www_bget?ko:K08794	-	-	KOG0588(D)(Serine/threonine protein kinase)	Myosin	Myosin light chain kinase A OS=Dictyostelium discoideum GN=mlkA PE=1 SV=2
GeneID:Pha003335	164.58	95.26	111.35	253.85	superoxide dismutase [Cu-Zn] 1 [Cucumis sativus] &gt;KGN60844.1 hypothetical protein Csa_2G013250 [Cucumis sativus];XP_011648784.1 PREDICTED: superoxide dismutase [Cu-Zn] 1 [Cucumis sativus] &gt	GO:0055114;GO:0046872;GO:0004784;GO:0016491;GO:0006801	oxidation-reduction process;metal ion binding;superoxide dismutase activity;oxidoreductase activity;superoxide metabolic process	K04565	SOD1	http://www.genome.jp/dbget-bin/www_bget?ko:K04565	Peroxisome	ko04146	KOG0441(P)(Cu2+/Zn2+ superoxide dismutase SOD1)	Superoxide	Superoxide dismutase [Cu-Zn] OS=Panax ginseng GN=SODCC PE=2 SV=1
GeneID:Pha003336	35.13	51.01	65.81	87.35	-	-	-	-	-	-	-	-	-	Taurine	Taurine transport system permease protein TauC OS=Escherichia coli (strain K12) GN=tauC PE=3 SV=2
GeneID:Pha003337	13.77	3.25	9	2.78	-	-	-	-	-	-	-	-	-	-	-
GeneID:Pha003338	180.49	110.36	52.79	22.92	enzyme spm2, partial [Anthurium amnicola]	-	-	K10704	UBE2V	http://www.genome.jp/dbget-bin/www_bget?ko:K10704	-	-	KOG0417(O)(Ubiquitin-protein ligase)	Ubiquitin-conjugating	Ubiquitin-conjugating enzyme E2 variant 1C OS=Arabidopsis thaliana GN=UEV1C PE=1 SV=1
GeneID:Pha003339	1.16	5.53	2.69	7.1	-	-	-	-	-	-	-	-	-	-	-
novel.9822	3.28	1.32	1.51	0.33	-	-	-	-	-	-	-	-	-	-	-
novel.9821	2.73	3.08	1.54	2.88	-	-	-	-	-	-	-	-	-	-	-
novel.9820	3.6	1.83	1.62	1.16	-	-	-	-	-	-	-	-	-	-	-
GeneID:Pha006509	419.19	676.87	725.33	164.45	60S ribosomal protein L37-3 [Sesamum indicum]	GO:0006412;GO:0046872;GO:0030529;GO:0003723;GO:0005840;GO:0005622;GO:0019843;GO:0003735	translation;metal ion binding;intracellular ribonucleoprotein complex;RNA binding;ribosome;intracellular;rRNA binding;structural constituent of ribosome	K02922	RP-L37e,RPL37	http://www.genome.jp/dbget-bin/www_bget?ko:K02922	Ribosome	ko03010	KOG3475(J)(60S ribosomal protein L37)	60S	60S ribosomal protein L37-2 OS=Arabidopsis thaliana GN=RPL37B PE=3 SV=2
GeneID:Pha009637	0.04	0.01	0.01	0	ABD62250.2 ribosomal protein S2 (chloroplast) [Chlorokybus atmophyticus];protein S2 [Chlorokybus atmophyticus] &gt;Q19VA1.2 RecName: Full=30S ribosomal protein S2, chloroplastic &gt	GO:0030529;GO:0006412;GO:0015935;GO:0009507;GO:0005840;GO:0005622;GO:0003735;GO:0009536	intracellular ribonucleoprotein complex;translation;small ribosomal subunit;chloroplast;ribosome;intracellular;structural constituent of ribosome;plastid	K02967	RP-S2,MRPS2,rpsB	http://www.genome.jp/dbget-bin/www_bget?ko:K02967	Ribosome	ko03010	KOG0832(J)(Mitochondrial/chloroplast ribosomal protein S2)	30S	30S ribosomal protein S2, chloroplastic OS=Pyropia yezoensis GN=rps2 PE=3 SV=1
GeneID:Pha009636	0.07	0.14	0	0	Short=RNA polymerase subunit beta&apos;Q19VA0.2 RecName: Full=DNA-directed RNA polymerase subunit beta&apos; &gt;&apos; subunit of RNA polymerase (chloroplast) [Chlorokybus atmophyticus];ABD62242.2 beta&apos;;subunit of RNA polymerase [Chlorokybus atmophyticus] &gt; AltName: Full=Plastid-encoded RNA polymerase subunit beta&apos; AltName: Full=PEP	GO:0016779;GO:0009507;GO:0003899;GO:0016740;GO:0009536;GO:0006351;GO:0003677	nucleotidyltransferase activity;chloroplast;DNA-directed 5'-3' RNA polymerase activity;transferase activity;plastid;transcription, DNA-templated;DNA binding	K03046	rpoC	http://www.genome.jp/dbget-bin/www_bget?ko:K03046	RNA polymerase;Purine metabolism;Pyrimidine metabolism	ko03020,ko00230,ko00240	-	DNA-directed	DNA-directed RNA polymerase subunit beta&apos;&apos; OS=Pyropia yezoensis GN=rpoC2 PE=3 SV=1
GeneID:Pha009201	146.52	107.85	137.05	208.99	protein OsJ_20424 [Oryza sativa Japonica Group]	GO:0000166;GO:0017025;GO:0005886;GO:0045899;GO:0005524;GO:0030433;GO:0036402;GO:0008540;GO:0005829;GO:0000502;GO:0016787;GO:0031597;GO:0005737;GO:0030163;GO:0005634;GO:0031595	nucleotide binding;TBP-class protein binding;plasma membrane;positive regulation of RNA polymerase II transcriptional preinitiation complex assembly;ATP binding;ubiquitin-dependent ERAD pathway;proteasome-activating ATPase activity;proteasome regulatory particle, base subcomplex;cytosol;proteasome complex;hydrolase activity;cytosolic proteasome complex;cytoplasm;protein catabolic process;nucleus;…	K03061	PSMC2,RPT1	http://www.genome.jp/dbget-bin/www_bget?ko:K03061	Proteasome	ko03050	KOG0651(O)(26S proteasome regulatory complex, ATPase RPT4)	26S	26S protease regulatory subunit 7A OS=Oryza sativa subsp. japonica GN=RPT1A PE=2 SV=1
GeneID:Pha009635	0.02	0.04	0.01	0	polymerase beta&apos;AAF43824.1 beta&apos; Short=RNA polymerase subunit beta&apos;Q9MUS7.1 RecName: Full=DNA-directed RNA polymerase subunit beta&apos; subunit [Mesostigma viride] &gt;&apos; &gt;; AltName: Full=Plastid-encoded RNA polymerase subunit beta&apos; subunit of RNA polymerase (chloroplast) [Mesostigma viride]; AltName: Full=PEP	GO:0016740;GO:0009536;GO:0006351;GO:0003677;GO:0009507;GO:0016779;GO:0003899	transferase activity;plastid;transcription, DNA-templated;DNA binding;chloroplast;nucleotidyltransferase activity;DNA-directed 5'-3' RNA polymerase activity	K03046	rpoC	http://www.genome.jp/dbget-bin/www_bget?ko:K03046	RNA polymerase;Purine metabolism;Pyrimidine metabolism	ko03020,ko00230,ko00240	KOG0260(K)(RNA polymerase II, large subunit)	DNA-directed	DNA-directed RNA polymerase subunit beta&apos;&apos; OS=Pyropia yezoensis GN=rpoC2 PE=3 SV=1
GeneID:Pha004021	0.01	0	0	0	ATP-dependent DNA helicase PIF1 [Prunus mume]	GO:0000002;GO:0032211;GO:0004386;GO:0006974;GO:0000166;GO:0003678;GO:0051974;GO:0010521;GO:0032508;GO:0044806;GO:0043141;GO:0006281;GO:0005524;GO:0016787;GO:0006310;GO:0000723;GO:0005634;GO:0005739;GO:0006260;GO:0005657	mitochondrial genome maintenance;negative regulation of telomere maintenance via telomerase;helicase activity;cellular response to DNA damage stimulus;nucleotide binding;DNA helicase activity;negative regulation of telomerase activity;telomerase inhibitor activity;DNA duplex unwinding;G-quadruplex DNA unwinding;ATP-dependent 5'-3' DNA helicase activity;DNA repair;ATP binding;hydrolase activity;DN…	K15255	PIF1	http://www.genome.jp/dbget-bin/www_bget?ko:K15255	-	-	KOG0987(D)(DNA helicase PIF1/RRM3)	ATP-dependent	ATP-dependent DNA helicase pfh1 OS=Schizosaccharomyces pombe (strain 972 / ATCC 24843) GN=pfh1 PE=1 SV=1
GeneID:Pha004020	0	0.04	0	0	protein KFL_012570010 [Klebsormidium flaccidum]	-	-	-	-	-	-	-	-	-	-
GeneID:Pha004023	0.44	1.04	3.06	2.47	EFN53707.1 hypothetical protein CHLNCDRAFT_58486 [Chlorella variabilis];protein CHLNCDRAFT_58486 [Chlorella variabilis] &gt	-	-	-	-	-	-	-	-	-	-
GeneID:Pha004022	0	0	0	0	-	-	-	-	-	-	-	-	-	-	-
GeneID:Pha004025	5.04	4.85	6.96	4.02	protein EUGRSUZ_I00885 [Eucalyptus grandis];KQK17264.1 hypothetical protein BRADI_1g33340 [Brachypodium distachyon];probable 2-oxoglutarate-dependent dioxygenase At3g49630 [Brachypodium distachyon] &gt;protein [Hordeum vulgare subsp. vulgare]	GO:0016491;GO:0005506;GO:0046872;GO:0009267;GO:0051213;GO:0055114;GO:0045431	oxidoreductase activity;iron ion binding;metal ion binding;cellular response to starvation;dioxygenase activity;oxidation-reduction process;flavonol synthase activity	-	-	-	-	-	-	Probable	Probable 2-oxoglutarate-dependent dioxygenase At3g50210 OS=Arabidopsis thaliana GN=At3g50210 PE=2 SV=1
GeneID:Pha004024	0	0	0	7.06	-	-	-	-	-	-	-	-	-	-	-
GeneID:Pha000229	3.32	6.76	4.99	5.56	-	-	-	-	-	-	-	-	-	-	-
GeneID:Pha000228	38.49	41.26	15.16	1.84	-	-	-	-	-	-	-	-	-	-	-
GeneID:Pha000227	8.35	6.32	1.16	0.6	III synthase [Micromonas commoda] &gt;ACO64884.1 urophorphyrin III synthase [Micromonas commoda]	GO:0033014;GO:0009507;GO:0004852;GO:0006780	tetrapyrrole biosynthetic process;chloroplast;uroporphyrinogen-III synthase activity;uroporphyrinogen III biosynthetic process	K01719	hemD,UROS	http://www.genome.jp/dbget-bin/www_bget?ko:K01719	Porphyrin and chlorophyll metabolism	ko00860	-	Uroporphyrinogen-III	Uroporphyrinogen-III synthase, chloroplastic OS=Oryza sativa subsp. japonica GN=UROS PE=2 SV=1
GeneID:Pha000226	17.27	10.12	15.5	21.36	KDP39989.1 hypothetical protein JCGZ_04221 [Jatropha curcas];TPR repeat-containing thioredoxin TTL4-like [Jatropha curcas] &gt	GO:0008270;GO:0019031;GO:0045454	zinc ion binding;viral envelope;cell redox homeostasis	K16365	SGTA	http://www.genome.jp/dbget-bin/www_bget?ko:K16365	-	-	KOG0553(R)(TPR repeat-containing protein)	Small;Inactive	Small glutamine-rich tetratricopeptide repeat-containing protein 2 OS=Ustilago maydis (strain 521 / FGSC 9021) GN=UMAG_10205 PE=3 SV=1;Inactive TPR repeat-containing thioredoxin TTL3 OS=Arabidopsis thaliana GN=TTL3 PE=1 SV=2
GeneID:Pha000225	2.5	3.4	1.96	0.57	-	-	-	-	-	-	-	-	-	TRPL	TRPL translocation defect protein 14 OS=Drosophila melanogaster GN=Ttd14 PE=1 SV=1
GeneID:Pha000224	1.27	2.41	1.95	4.95	-	-	-	-	-	-	-	-	-	-	-
GeneID:Pha000223	0.8	0.46	0.89	1.89	-	-	-	-	-	-	-	-	-	-	-
GeneID:Pha000222	0	0	0	0	-	-	-	-	-	-	-	-	-	-	-
GeneID:Pha000221	7.01	4.24	15.91	9.14	ACO70377.1 hypothetical protein MICPUN_106321 [Micromonas commoda];protein MICPUN_106321 [Micromonas commoda] &gt	-	-	-	-	-	-	-	-	-	-
GeneID:Pha000220	0.32	0.02	0	0.13	-	-	-	-	-	-	-	-	-	-	-
GeneID:Pha000731	299.14	338.6	400.36	584.66	ubiquitin-conjugating enzyme E2 1-like [Fragaria vesca subsp. vesca]	-	-	K10573	UBE2A,UBC2,RAD6A	http://www.genome.jp/dbget-bin/www_bget?ko:K10573	Ubiquitin mediated proteolysis	ko04120	KOG0417(O)(Ubiquitin-protein ligase);KOG0419(O)(Ubiquitin-protein ligase)	Ubiquitin-conjugating;Ubiquitin-conjugating	Ubiquitin-conjugating enzyme E2 2 OS=Arabidopsis thaliana GN=UBC2 PE=2 SV=1;Ubiquitin-conjugating enzyme E2-17 kDa OS=Drosophila melanogaster GN=Ubc6 PE=2 SV=2
GeneID:Pha000730	11.44	24.13	14.9	3.18	EDQ68192.1 predicted protein [Physcomitrella patens];protein [Physcomitrella patens] &gt	GO:0003856;GO:0009073;GO:0016491;GO:0055114	3-dehydroquinate synthase activity;aromatic amino acid family biosynthetic process;oxidoreductase activity;oxidation-reduction process	-	-	-	-	-	-	3-dehydroquinate	3-dehydroquinate synthase OS=Methanothermobacter thermautotrophicus (strain ATCC 29096 / DSM 1053 / JCM 10044 / NBRC 100330 / Delta H) GN=aroB&apos; PE=3 SV=2
GeneID:Pha000733	0	0.09	0	0	protein [Hordeum vulgare subsp. vulgare]	GO:0016787;GO:0006508;GO:0008236;GO:0004252;GO:0008233	hydrolase activity;proteolysis;serine-type peptidase activity;serine-type endopeptidase activity;peptidase activity	K01312	PRSS1_2_3	http://www.genome.jp/dbget-bin/www_bget?ko:K01312	-	-	-	Serine	Serine protease 48 OS=Homo sapiens GN=PRSS48 PE=2 SV=2
GeneID:Pha000732	1.92	2.44	2.64	11.55	-	-	-	-	-	-	-	-	-	-	-
GeneID:Pha000735	786.74	704.45	309.86	398.82	-	-	-	-	-	-	-	-	-	-	-
GeneID:Pha000734	118.48	101.95	39.11	23.98	product [Ostreococcus tauri]	-	-	K03938	NDUFS5	http://www.genome.jp/dbget-bin/www_bget?ko:K03938	Oxidative phosphorylation	ko00190	-	NADH	NADH dehydrogenase [ubiquinone] iron-sulfur protein 5-A OS=Arabidopsis thaliana GN=At2g47690 PE=3 SV=1
GeneID:Pha000737	74.51	90.42	47.72	82.72	EDP04038.1 predicted protein [Chlamydomonas reinhardtii];protein [Chlamydomonas reinhardtii] &gt	GO:0006810;GO:0005622;GO:0005215	transport;intracellular;transporter activity	-	-	-	-	-	KOG1471(I)(Phosphatidylinositol transfer protein SEC14 and related proteins)	Retinaldehyde-binding	Retinaldehyde-binding protein 1 OS=Homo sapiens GN=RLBP1 PE=1 SV=2
GeneID:Pha000736	125.05	70.65	128.02	158.8	-	-	-	-	-	-	-	-	-	-	-
GeneID:Pha000739	0.23	0.95	0.95	1.48	-	-	-	-	-	-	-	-	-	-	-
GeneID:Pha000738	0	0	0	0	-	-	-	-	-	-	-	-	-	-	-
GeneID:Pha009630	0.02	0.07	0.04	0.01	pyruvate dehydrogenase E1 component subunit alpha-3, chloroplastic [Musa acuminata subsp. malaccensis]	GO:0009570;GO:0009941;GO:0016624;GO:0009507;GO:0004739;GO:0016491;GO:0055114;GO:0008152;GO:0006086;GO:0043231	chloroplast stroma;chloroplast envelope;oxidoreductase activity, acting on the aldehyde or oxo group of donors, disulfide as acceptor;chloroplast;pyruvate dehydrogenase (acetyl-transferring) activity;oxidoreductase activity;oxidation-reduction process;metabolic process;acetyl-CoA biosynthetic process from pyruvate;intracellular membrane-bounded organelle	K00161	PDHA,pdhA	http://www.genome.jp/dbget-bin/www_bget?ko:K00161	Citrate cycle (TCA cycle);Glycolysis / Gluconeogenesis;Pyruvate metabolism;Carbon metabolism	ko00020,ko00010,ko00620,ko01200	KOG1182(C)(Branched chain alpha-keto acid dehydrogenase complex, alpha subunit)	Pyruvate	Pyruvate dehydrogenase E1 component subunit alpha OS=Pyropia yezoensis GN=pdhA PE=3 SV=1
GeneID:Pha009249	3.42	8.69	3.2	1.32	ANI25346.1 CF0 subunit IV of ATP synthase (chloroplast) [Entransia fimbriata];subunit IV of ATP synthase (chloroplast) [Entransia fimbriata] &gt	GO:0006754;GO:0015078;GO:0009536;GO:0045263;GO:0016021;GO:0015992;GO:0009535;GO:0006811;GO:0016020;GO:0006810;GO:0005886;GO:0009507;GO:0009579;GO:0046933;GO:0015986	ATP biosynthetic process;hydrogen ion transmembrane transporter activity;plastid;proton-transporting ATP synthase complex, coupling factor F(o);integral component of membrane;proton transport;chloroplast thylakoid membrane;ion transport;membrane;transport;plasma membrane;chloroplast;thylakoid;proton-transporting ATP synthase activity, rotational mechanism;ATP synthesis coupled proton transport	K02108	ATPF0A,atpB	http://www.genome.jp/dbget-bin/www_bget?ko:K02108	Oxidative phosphorylation;Photosynthesis	ko00190,ko00195	-	ATP	ATP synthase subunit a, chloroplastic OS=Pyropia yezoensis GN=atpI PE=3 SV=1
GeneID:Pha002863	8.65	3.25	5.53	8.23	protein POPTR_0013s08240g [Populus trichocarpa] &gt;ERP53836.1 hypothetical protein POPTR_0013s08240g [Populus trichocarpa]	GO:0009567;GO:0005685;GO:0003729;GO:0006376;GO:0071004;GO:0005829;GO:0005634	double fertilization forming a zygote and endosperm;U1 snRNP;mRNA binding;mRNA splice site selection;U2-type prespliceosome;cytosol;nucleus	-	-	-	-	-	KOG0796(A)(Spliceosome subunit)	U1	U1 snRNP-associated protein usp106 OS=Schizosaccharomyces pombe (strain 972 / ATCC 24843) GN=usp106 PE=1 SV=1
GeneID:Pha002862	0.15	0.08	0.15	0.67	protein MNEG_9736 [Monoraphidium neglectum] &gt;KIY98223.1 hypothetical protein MNEG_9736 [Monoraphidium neglectum]	GO:0005983;GO:0016787;GO:0016798;GO:0016161;GO:0009507;GO:0008152;GO:0005975;GO:0000272	starch catabolic process;hydrolase activity;hydrolase activity, acting on glycosyl bonds;beta-amylase activity;chloroplast;metabolic process;carbohydrate metabolic process;polysaccharide catabolic process	K01177	E3.2.1.2	http://www.genome.jp/dbget-bin/www_bget?ko:K01177	Starch and sucrose metabolism	ko00500	-	Beta-amylase	Beta-amylase 7 OS=Arabidopsis thaliana GN=BAM7 PE=2 SV=2
GeneID:Pha002861	2.43	4.73	5.26	4.28	hypothetical protein isoform X1 [Zea mays]	GO:0016887;GO:0016020;GO:0016021;GO:0005524;GO:0005886;GO:0010588;GO:0010222;GO:0042626;GO:0000166	ATPase activity;membrane;integral component of membrane;ATP binding;plasma membrane;cotyledon vascular tissue pattern formation;stem vascular tissue pattern formation;ATPase activity, coupled to transmembrane movement of substances;nucleotide binding	-	-	-	-	-	KOG0061(Q)(Transporter, ABC superfamily (Breast cancer resistance protein))	ATP-binding	ATP-binding cassette sub-family G member 2 OS=Bos taurus GN=ABCG2 PE=3 SV=2
GeneID:Pha002860	15.01	18.07	10.76	2.65	-	-	-	-	-	-	-	-	-	-	-
GeneID:Pha002867	1.18	0.73	0.27	1.32	-	-	-	-	-	-	-	-	-	-	-
novel.1171	0.29	0.35	0.43	0.77	-	-	-	-	-	-	-	-	-	-	-
GeneID:Pha002866	8.9	2.91	3.42	25.07	ABO97194.1 predicted protein [Ostreococcus lucimarinus CCE9901];protein [Ostreococcus lucimarinus CCE9901] &gt	GO:0046872;GO:0016702;GO:0031408;GO:0006633;GO:0020037;GO:0055114;GO:0051213;GO:0016491;GO:0004096	metal ion binding;oxidoreductase activity, acting on single donors with incorporation of molecular oxygen, incorporation of two atoms of oxygen;oxylipin biosynthetic process;fatty acid biosynthetic process;heme binding;oxidation-reduction process;dioxygenase activity;oxidoreductase activity;catalase activity	K00454	LOX2S	http://www.genome.jp/dbget-bin/www_bget?ko:K00454	Linoleic acid metabolism;alpha-Linolenic acid metabolism	ko00591,ko00592	-	Arachidonate	Arachidonate 12-lipoxygenase, 12S-type OS=Homo sapiens GN=ALOX12 PE=1 SV=4
GeneID:Pha002865	2.64	3.43	15.15	41.23	-	-	-	-	-	-	-	-	-	-	-
GeneID:Pha008040	3.15	6.79	15.41	12.41	EEH60584.1 predicted protein, partial [Micromonas pusilla CCMP1545];protein, partial [Micromonas pusilla CCMP1545] &gt	GO:0004252;GO:0008233;GO:0008236;GO:0016787;GO:0006508	serine-type endopeptidase activity;peptidase activity;serine-type peptidase activity;hydrolase activity;proteolysis	K01312	PRSS1_2_3	http://www.genome.jp/dbget-bin/www_bget?ko:K01312	-	-	KOG3627(E)(Trypsin)	Trypsin	Trypsin OS=Saccharopolyspora erythraea PE=1 SV=1
GeneID:Pha002864	19.29	21.48	23.04	50.6	domain-containing protein/RRM_6 domain-containing protein, partial [Cephalotus follicularis];protein M569_16592, partial [Genlisea aurea]	GO:0019013;GO:0000166;GO:0003676;GO:0030529	viral nucleocapsid;nucleotide binding;nucleic acid binding;intracellular ribonucleoprotein complex	K14411	MSI	http://www.genome.jp/dbget-bin/www_bget?ko:K14411	mRNA surveillance pathway	ko03015	KOG4205(A)(RNA-binding protein musashi/mRNA cleavage and polyadenylation factor I complex, subunit HRP1);KOG0118(R)(FOG: RRM domain)	DAZ-associated;Heterogeneous	DAZ-associated protein 1 OS=Homo sapiens GN=DAZAP1 PE=1 SV=1;Heterogeneous nuclear ribonucleoprotein 1 OS=Arabidopsis thaliana GN=RNP1 PE=1 SV=1
novel.6686	5.22	51.99	204.58	26.11	-	-	-	-	-	-	-	-	-	-	-
novel.6685	103.53	106.99	107.08	1022.9	protein AMTR_s00028p00129850 [Amborella trichopoda]	GO:0006810;GO:0016020;GO:0005215;GO:0016021	transport;membrane;transporter activity;integral component of membrane	-	-	-	-	-	-	-	-
novel.6688	1.39	2.13	3.07	1.6	ESR37164.1 hypothetical protein CICLE_v10029524mg [Citrus clementina];protein CICLE_v10029531mg [Citrus clementina] &gt;ESR37016.1 hypothetical protein CICLE_v10029531mg [Citrus clementina] &gt;XP_006423924.1 hypothetical protein CICLE_v10029524mg [Citrus clementina] &gt	GO:0016020;GO:0016021	membrane;integral component of membrane	-	-	-	-	-	-	Putative	Putative uncharacterized protein ART3 OS=Saccharomyces cerevisiae (strain ATCC 204508 / S288c) GN=ART3 PE=5 SV=1
novel.7783	81.44	11.73	77.04	4.88	KEH16995.1 hypothetical protein MTR_0055s0130 [Medicago truncatula];protein MTR_0055s0130 [Medicago truncatula] &gt	-	-	-	-	-	-	-	-	-	-
novel.889	0	0	0	0	-	-	-	-	-	-	-	-	-	-	-
GeneID:Pha008483	0.02	0	0	0.09	protein MNEG_5181 [Monoraphidium neglectum] &gt;KIZ02778.1 hypothetical protein MNEG_5181 [Monoraphidium neglectum]	GO:0016539;GO:0006508;GO:0008233	intein-mediated protein splicing;proteolysis;peptidase activity	-	-	-	-	-	-	Desert	Desert hedgehog protein B OS=Xenopus laevis GN=dhh-b PE=2 SV=1
GeneID:Pha007006	12.79	22.63	24.88	6.41	EFN59994.1 hypothetical protein CHLNCDRAFT_49458 [Chlorella variabilis];protein CHLNCDRAFT_49458 [Chlorella variabilis] &gt	GO:0016757	transferase activity, transferring glycosyl groups	K18134	EOGT	http://www.genome.jp/dbget-bin/www_bget?ko:K18134	Other types of O-glycan biosynthesis	ko00514	-	-	-
GeneID:Pha001172	0.12	0.18	0.73	0.63	-	-	-	-	-	-	-	-	-	-	-
GeneID:Pha001173	59.57	66.33	123.62	173.43	[Picea sitchensis];type II inositol polyphosphate 5-phosphatase 15-like isoform X1 [Capsicum annuum]	GO:0046856;GO:0005524;GO:0016787;GO:0000166	phosphatidylinositol dephosphorylation;ATP binding;hydrolase activity;nucleotide binding	K03283	HSPA1_8	http://www.genome.jp/dbget-bin/www_bget?ko:K03283	Endocytosis;Protein processing in endoplasmic reticulum;Spliceosome	ko04144,ko04141,ko03040	KOG0565(U)(Inositol polyphosphate 5-phosphatase and related proteins)	Phosphatidylinositol;Type;Phosphatidylinositol	Phosphatidylinositol 3,4,5-trisphosphate 5-phosphatase 1 OS=Mus musculus GN=Inpp5d PE=1 SV=2;Type II inositol 1,4,5-trisphosphate 5-phosphatase OS=Mus musculus GN=Inpp5b PE=1 SV=1;Phosphatidylinositol 3,4,5-trisphosphate 5-phosphatase 2B OS=Danio rerio GN=inppl1b PE=2 SV=1
GeneID:Pha001174	16.19	36.27	70.45	44.45	-	-	-	-	-	-	-	-	-	-	-
GeneID:Pha001175	0	2.03	0.75	1.41	-	-	-	-	-	-	-	-	-	-	-
GeneID:Pha001176	90.76	186.73	211.16	346.81	ESW32622.1 hypothetical protein PHAVU_001G003300g [Phaseolus vulgaris];EFJ51377.1 hypothetical protein VOLCADRAFT_79621 [Volvox carteri f. nagariensis];protein PHAVU_001G003300g [Phaseolus vulgaris] &gt;protein VOLCADRAFT_79621 [Volvox carteri f. nagariensis] &gt	GO:0005634;GO:0016301;GO:0005737;GO:0004683;GO:0016740;GO:0016310;GO:0000166;GO:0006468;GO:0004713;GO:0005509;GO:0005886;GO:0046777;GO:0035556;GO:0018105;GO:0004672;GO:0005516;GO:0046872;GO:0005524;GO:0016020;GO:0009931;GO:0009738;GO:0004674	nucleus;kinase activity;cytoplasm;calmodulin-dependent protein kinase activity;transferase activity;phosphorylation;nucleotide binding;protein phosphorylation;protein tyrosine kinase activity;calcium ion binding;plasma membrane;protein autophosphorylation;intracellular signal transduction;peptidyl-serine phosphorylation;protein kinase activity;calmodulin binding;metal ion binding;ATP binding;memb…	K08794	CAMK1	http://www.genome.jp/dbget-bin/www_bget?ko:K08794	-	-	KOG0032(T)(Ca2+/calmodulin-dependent protein kinase, EF-Hand protein superfamily);KOG0033(T)(Ca2+/calmodulin-dependent protein kinase, EF-Hand protein superfamily)	Probable;Myosin	Probable myosin light chain kinase DDB_G0275057 OS=Dictyostelium discoideum GN=DDB_G0275057 PE=3 SV=1;Myosin light chain kinase A OS=Dictyostelium discoideum GN=mlkA PE=1 SV=2
GeneID:Pha001177	1.97	0	0.32	0.29	-	-	-	-	-	-	-	-	-	-	-
GeneID:Pha001179	6.76	12.44	13.29	69.39	domain containing protein [Klebsormidium flaccidum]	GO:0005634	nucleus	-	-	-	-	-	-	-	-
GeneID:Pha008489	13.79	60.4	126.2	112.37	-	-	-	-	-	-	-	-	-	-	-
GeneID:Pha008488	0.23	0.05	0.13	0.72	-	-	-	-	-	-	-	-	-	-	-
GeneID:Pha007162	2.25	2.07	2.68	5.87	-	-	-	-	-	-	-	-	-	-	-
novel.9056	0.37	0.56	0.39	0.06	-	-	-	-	-	-	-	-	-	-	-
GeneID:Pha007007	9.12	15.03	13.71	7.72	protein KFL_000060540 [Klebsormidium flaccidum]	-	-	-	-	-	-	-	-	-	-
GeneID:Pha006777	1.46	1.42	2	1.44	-	-	-	-	-	-	-	-	-	-	-
GeneID:Pha006776	0	0	0	25.28	-	-	-	-	-	-	-	-	-	-	-
GeneID:Pha006775	0	0	0	0.07	-	-	-	-	-	-	-	-	-	-	-
GeneID:Pha006774	3.08	4.86	15.02	0.31	-	-	-	-	-	-	-	-	-	-	-
GeneID:Pha006773	11.25	8.58	29.26	1.33	-	-	-	-	-	-	-	-	-	-	-
GeneID:Pha006772	87.66	136.63	177.59	1130.88	-	-	-	-	-	-	-	-	-	-	-
GeneID:Pha006771	55.41	74.62	65.72	67.33	EFJ50269.1 hypothetical protein VOLCADRAFT_58602, partial [Volvox carteri f. nagariensis];protein VOLCADRAFT_58602 [Volvox carteri f. nagariensis] &gt	GO:0004674;GO:0005737;GO:0005634;GO:0016310;GO:0005524;GO:0006468;GO:0016740;GO:0004672;GO:0000166;GO:0035556;GO:0016301	protein serine/threonine kinase activity;cytoplasm;nucleus;phosphorylation;ATP binding;protein phosphorylation;transferase activity;protein kinase activity;nucleotide binding;intracellular signal transduction;kinase activity	K04373	RPS6KA,RSK2	http://www.genome.jp/dbget-bin/www_bget?ko:K04373	-	-	KOG0598(RT)(Ribosomal protein S6 kinase and related proteins)	RAC	RAC family serine/threonine-protein kinase homolog OS=Dictyostelium discoideum GN=pkbA PE=1 SV=1
GeneID:Pha006770	20.58	25.44	24.09	6.77	-	-	-	-	-	-	-	-	-	-	-
GeneID:Pha009022	100.23	177.38	94.19	426.96	protein g.27312 [Auxenochlorella protothecoides]	-	-	-	-	-	-	-	-	-	-
GeneID:Pha009023	27.48	3.2	2.25	14.08	protein AXG93_4382s1010 [Marchantia polymorpha subsp. polymorpha]	GO:0016020;GO:0046983;GO:0016021	membrane;protein dimerization activity;integral component of membrane	K19327	ANO10,TMEM16K	http://www.genome.jp/dbget-bin/www_bget?ko:K19327	-	-	KOG2513(D)(Protein required for meiotic chromosome segregation)	Anoctamin-10	Anoctamin-10 OS=Mus musculus GN=Ano10 PE=1 SV=1
GeneID:Pha009020	28.22	16.72	48.16	66.17	EDP00399.1 RNA binding protein [Chlamydomonas reinhardtii];binding protein [Chlamydomonas reinhardtii] &gt	GO:0003723;GO:0005634;GO:0000166;GO:0030529;GO:0006396;GO:0003676	RNA binding;nucleus;nucleotide binding;intracellular ribonucleoprotein complex;RNA processing;nucleic acid binding	K11090	LA,SSB	http://www.genome.jp/dbget-bin/www_bget?ko:K11090	-	-	KOG2590(OJ)(RNA-binding protein LARP/SRO9 and related La domain proteins);KOG1855(R)(Predicted RNA-binding protein)	La	La protein homolog OS=Drosophila melanogaster GN=La PE=1 SV=2
GeneID:Pha009021	18.87	29.83	23.34	11.41	synthase [Chlamydomonas reinhardtii] &gt;EDP01025.1 3-dehydroquinate synthase [Chlamydomonas reinhardtii]	GO:0009073;GO:0009570;GO:0009423;GO:0003856;GO:0016829;GO:0009507;GO:0050437;GO:0005768;GO:0005802;GO:0005737;GO:0005794;GO:0009536	aromatic amino acid family biosynthetic process;chloroplast stroma;chorismate biosynthetic process;3-dehydroquinate synthase activity;lyase activity;chloroplast;(-)-endo-fenchol synthase activity;endosome;trans-Golgi network;cytoplasm;Golgi apparatus;plastid	K01735	aroB	http://www.genome.jp/dbget-bin/www_bget?ko:K01735	Phenylalanine, tyrosine and tryptophan biosynthesis;Biosynthesis of amino acids	ko00400,ko01230	-	3-dehydroquinate	3-dehydroquinate synthase OS=Thioalkalivibrio sulfidiphilus (strain HL-EbGR7) GN=aroB PE=3 SV=1
GeneID:Pha009026	880.16	795.8	275	22.82	-	-	-	-	-	-	-	-	-	-	-
GeneID:Pha009027	10.3	15.22	19.47	7.25	protein [Arabidopsis cebennensis]	GO:0006812;GO:0016021;GO:0008324;GO:0055085;GO:0016020	cation transport;integral component of membrane;cation transmembrane transporter activity;transmembrane transport;membrane	K14689	SLC30A2,ZNT2	http://www.genome.jp/dbget-bin/www_bget?ko:K14689	-	-	KOG1483(P)(Zn2+ transporter ZNT1 and related Cd2+/Zn2+ transporters (cation diffusion facilitator superfamily))	Zinc	Zinc transporter 2 OS=Mus musculus GN=Slc30a2 PE=2 SV=1
GeneID:Pha006779	8.42	6.73	4.75	3.58	-	-	-	K01881	PARS,proS	http://www.genome.jp/dbget-bin/www_bget?ko:K01881	Aminoacyl-tRNA biosynthesis	ko00970	-	-	-
GeneID:Pha006778	70.5	55.26	53.62	78.11	vesicle-associated protein 1-3 isoform X1 [Tarenaya hassleriana];EEH52169.1 predicted protein [Micromonas pusilla CCMP1545];protein [Micromonas pusilla CCMP1545] &gt	GO:0016310;GO:0005789;GO:0016021;GO:0005783;GO:0016301;GO:0000166;GO:0004672;GO:0016020;GO:0006468;GO:0005524	phosphorylation;endoplasmic reticulum membrane;integral component of membrane;endoplasmic reticulum;kinase activity;nucleotide binding;protein kinase activity;membrane;protein phosphorylation;ATP binding	K04409	PAK1	http://www.genome.jp/dbget-bin/www_bget?ko:K04409	-	-	KOG0439(U)(VAMP-associated protein involved in inositol metabolism);KOG0578(T)(p21-activated serine/threonine protein kinase);KOG0574(T)(STE20-like serine/threonine kinase MST)	Serine/threonine-protein;Vesicle-associated	Serine/threonine-protein kinase ste20 OS=Aspergillus oryzae (strain ATCC 42149 / RIB 40) GN=ste20 PE=3 SV=1;Vesicle-associated protein 1-3 OS=Arabidopsis thaliana GN=PVA13 PE=2 SV=1
GeneID:Pha008358	0	0	0	0	-	-	-	-	-	-	-	-	-	-	-
GeneID:Pha008044	0.01	0.06	0.18	0.12	-	-	-	-	-	-	-	-	-	-	-
GeneID:Pha008731	9.43	13.09	10.89	17.86	XP_009616700.1 PREDICTED: cyclin-T1-4-like isoform X1 [Nicotiana tomentosiformis];cyclin-T1-4-like isoform X1 [Nicotiana tomentosiformis] &gt;XP_009616699.1 PREDICTED: cyclin-T1-4-like isoform X1 [Nicotiana tomentosiformis] &gt	GO:0019901;GO:0000079;GO:0006355	protein kinase binding;regulation of cyclin-dependent protein serine/threonine kinase activity;regulation of transcription, DNA-templated	K15188	CCNT	http://www.genome.jp/dbget-bin/www_bget?ko:K15188	-	-	KOG0834(D)(CDK9 kinase-activating protein cyclin T);KOG0835(R)(Cyclin L)	Cyclin-T1-4	Cyclin-T1-4 OS=Oryza sativa subsp. japonica GN=CYCT1-1 PE=2 SV=1
GeneID:Pha008730	8.57	13.24	8.89	18.89	-	-	-	-	-	-	-	-	-	-	-
GeneID:Pha008733	29.43	60.8	25.29	4.44	-	-	-	-	-	-	-	-	-	-	-
GeneID:Pha008732	1043.5	602.8	375.41	47.09	protein GPECTOR_20g411 [Gonium pectorale]	GO:0020037;GO:0055114;GO:0016491;GO:0016020;GO:0005739;GO:0009507;GO:0051536;GO:0048046;GO:0009570	heme binding;oxidation-reduction process;oxidoreductase activity;membrane;mitochondrion;chloroplast;iron-sulfur cluster binding;apoplast;chloroplast stroma	K00366	nirA	http://www.genome.jp/dbget-bin/www_bget?ko:K00366	Nitrogen metabolism	ko00910	KOG0560(P)(Sulfite reductase (ferredoxin))	Ferredoxin--nitrite	Ferredoxin--nitrite reductase, chloroplastic (Fragment) OS=Zea mays GN=NIR PE=2 SV=1
GeneID:Pha008735	0.61	2.48	1.6	5.29	-	-	-	-	-	-	-	-	-	-	-
GeneID:Pha008734	1.34	1.13	3.02	2.94	origin of replication complex subunit 2 [Brassica rapa]	GO:0005515;GO:0006260;GO:0003688;GO:0005664;GO:0000808;GO:0005634	protein binding;DNA replication;DNA replication origin binding;nuclear origin of replication recognition complex;origin recognition complex;nucleus	K02604	ORC2	http://www.genome.jp/dbget-bin/www_bget?ko:K02604	-	-	KOG2928(L)(Origin recognition complex, subunit 2)	Origin	Origin of replication complex subunit 2 OS=Arabidopsis thaliana GN=ORC2 PE=1 SV=1
GeneID:Pha008737	2.16	2.99	3.31	2.05	protein SOVF_210900 [Spinacia oleracea]	GO:0003824	catalytic activity	-	-	-	-	-	-	UDP-2-acetamido-2-deoxy-3-oxo-D-glucuronate	UDP-2-acetamido-2-deoxy-3-oxo-D-glucuronate aminotransferase OS=Pseudomonas aeruginosa (strain ATCC 15692 / DSM 22644 / CIP 104116 / JCM 14847 / LMG 12228 / 1C / PRS 101 / PAO1) GN=wbpE PE=1 SV=1
GeneID:Pha007164	0.3	0	0	0	-	-	-	-	-	-	-	-	-	-	-
GeneID:Pha002856	0.61	1.38	3.97	7.78	-	-	-	-	-	-	-	-	-	-	-
GeneID:Pha001220	10.84	13.76	14.14	14.75	protein [Portulaca oleracea]	GO:0008152;GO:0046872;GO:0004097;GO:0055114;GO:0016491	metabolic process;metal ion binding;catechol oxidase activity;oxidation-reduction process;oxidoreductase activity	K00422	E1.10.3.1	http://www.genome.jp/dbget-bin/www_bget?ko:K00422	Tyrosine metabolism;Isoquinoline alkaloid biosynthesis	ko00350,ko00950	-	Tyrosinase	Tyrosinase OS=Streptomyces lincolnensis GN=melC2 PE=3 SV=2
GeneID:Pha002678	0.42	0.63	0.38	0.19	-	-	-	-	-	-	-	-	-	-	-
GeneID:Pha002679	0	0	0	0.08	-	-	-	-	-	-	-	-	-	-	-
GeneID:Pha002852	10.07	25.73	34.62	76.39	-	-	-	-	-	-	-	-	-	-	-
GeneID:Pha002853	0.8	2.27	3.79	7.23	protein AXG93_3911s1680 [Marchantia polymorpha subsp. polymorpha]	GO:0016740;GO:0006260;GO:0003896;GO:0003899;GO:0006269;GO:1990077	transferase activity;DNA replication;DNA primase activity;DNA-directed 5'-3' RNA polymerase activity;DNA replication, synthesis of RNA primer;primosome complex	K02684	PRI1	http://www.genome.jp/dbget-bin/www_bget?ko:K02684	DNA replication;Purine metabolism;Pyrimidine metabolism	ko03030,ko00230,ko00240	KOG2851(L)(Eukaryotic-type DNA primase, catalytic (small) subunit)	DNA	DNA primase small subunit OS=Mus musculus GN=Prim1 PE=1 SV=1
GeneID:Pha002850	13.34	20.91	26.67	21.06	protein CHLNCDRAFT_136933 [Chlorella variabilis] &gt;EFN53157.1 hypothetical protein CHLNCDRAFT_136933 [Chlorella variabilis]	-	-	-	-	-	-	-	-	-	-
GeneID:Pha001221	812.83	379.27	272.83	143.88	-	-	-	-	-	-	-	-	-	-	-
GeneID:Pha002672	542.31	751.24	395.67	18.2	CCO14838.1 predicted protein [Bathycoccus prasinos];EFN58015.1 hypothetical protein CHLNCDRAFT_34403 [Chlorella variabilis];protein [Bathycoccus prasinos] &gt;protein CHLNCDRAFT_34403 [Chlorella variabilis] &gt	GO:0016020;GO:0016021;GO:0034219;GO:0005215;GO:0006810	membrane;integral component of membrane;carbohydrate transmembrane transport;transporter activity;transport	K15283	SLC35E1	http://www.genome.jp/dbget-bin/www_bget?ko:K15283	-	-	KOG1441(GE)(Glucose-6-phosphate/phosphate and phosphoenolpyruvate/phosphate antiporter)	Phosphoenolpyruvate/phosphate;Glucose-6-phosphate/phosphate	Phosphoenolpyruvate/phosphate translocator 2, chloroplastic OS=Oryza sativa subsp. japonica GN=PPT2 PE=2 SV=1;Glucose-6-phosphate/phosphate translocator 2, chloroplastic OS=Arabidopsis thaliana GN=GPT2 PE=2 SV=2
GeneID:Pha002673	5.27	11.29	6.04	1.9	-	-	-	-	-	-	-	-	-	-	-
GeneID:Pha002670	6.47	6.23	3.77	2.23	DNA helicase [Micromonas pusilla CCMP1545] &gt;EEH52782.1 ATP-dependent DNA helicase [Micromonas pusilla CCMP1545]	GO:0006281;GO:0005524;GO:0006260;GO:0008026;GO:0044237;GO:0003824;GO:0003676;GO:0043140;GO:0000166;GO:0016787;GO:0005622;GO:0004386;GO:0006310	DNA repair;ATP binding;DNA replication;ATP-dependent helicase activity;cellular metabolic process;catalytic activity;nucleic acid binding;ATP-dependent 3'-5' DNA helicase activity;nucleotide binding;hydrolase activity;intracellular;helicase activity;DNA recombination	K10900	WRN,RECQL2	http://www.genome.jp/dbget-bin/www_bget?ko:K10900	-	-	KOG0351(L)(ATP-dependent DNA helicase)	ATP-dependent	ATP-dependent DNA helicase RecQ OS=Pasteurella multocida (strain Pm70) GN=recQ PE=3 SV=1
GeneID:Pha002671	0	0	0	0	-	-	-	-	-	-	-	-	-	-	-
GeneID:Pha002676	181.58	86.83	81.08	87.45	BAG99936.1 unnamed protein product [Oryza sativa Japonica Group] &gt;BAS86791.1 Os03g0791800 [Oryza sativa Japonica Group];protein CICLE_v10022673mg [Citrus clementina] &gt;BAF13436.1 Os03g0791800 [Oryza sativa Japonica Group] &gt;EAZ28867.1 hypothetical protein OsJ_12905 [Oryza sativa Japonica Group] &gt;ESR56730.1 hypothetical protein CICLE_v10022673mg [Citrus clementina];ubiquitin-conjugating …	GO:0000166;GO:0061630;GO:0006281;GO:0043161;GO:0005524;GO:0031625;GO:0005737;GO:0016574;GO:0016021;GO:0016020;GO:0000209	nucleotide binding;ubiquitin protein ligase activity;DNA repair;proteasome-mediated ubiquitin-dependent protein catabolic process;ATP binding;ubiquitin protein ligase binding;cytoplasm;histone ubiquitination;integral component of membrane;membrane;protein polyubiquitination	K10573	UBE2A,UBC2,RAD6A	http://www.genome.jp/dbget-bin/www_bget?ko:K10573	Ubiquitin mediated proteolysis	ko04120	KOG0417(O)(Ubiquitin-protein ligase);KOG0419(O)(Ubiquitin-protein ligase)	Ubiquitin-conjugating	Ubiquitin-conjugating enzyme E2 2 OS=Triticum aestivum GN=UBC2 PE=1 SV=1
GeneID:Pha002677	5.11	8.52	8.95	5	protein [Micromonas pusilla CCMP1545] &gt;protein LHY [Amborella trichopoda] &gt;EEH53940.1 predicted protein [Micromonas pusilla CCMP1545];ERM96634.1 hypothetical protein AMTR_s00001p00272270 [Amborella trichopoda]	GO:0006355;GO:0005634;GO:0006351;GO:0003677	regulation of transcription, DNA-templated;nucleus;transcription, DNA-templated;DNA binding	-	-	-	-	-	-	Myb-like	Myb-like protein I OS=Dictyostelium discoideum GN=mybI PE=3 SV=1
GeneID:Pha002674	0.06	0	0.04	0	protein KFL_000050250 [Klebsormidium flaccidum]	GO:0004601;GO:0055114	peroxidase activity;oxidation-reduction process	-	-	-	-	-	-	-	-
GeneID:Pha002675	0	0	41.46	2.56	-	-	-	-	-	-	-	-	-	-	-
GeneID:Pha008350	0	0	0	0	-	-	-	-	-	-	-	-	-	-	-
GeneID:Pha009288	0.56	0.55	0.33	0	AID67700.1 cytochrome b559 alpha subunit of photosystem II (chloroplast) [Nephroselmis astigmatica];b559 alpha subunit of photosystem II (chloroplast) [Nephroselmis astigmatica] &gt	GO:0016020;GO:0009507;GO:0009579;GO:0009055;GO:0005506;GO:0009535;GO:0009539;GO:0020037;GO:0009523;GO:0015979;GO:0009536;GO:0016021;GO:0019684;GO:0009767;GO:0055114;GO:0046872	membrane;chloroplast;thylakoid;electron carrier activity;iron ion binding;chloroplast thylakoid membrane;photosystem II reaction center;heme binding;photosystem II;photosynthesis;plastid;integral component of membrane;photosynthesis, light reaction;photosynthetic electron transport chain;oxidation-reduction process;metal ion binding	K02707	psbE	http://www.genome.jp/dbget-bin/www_bget?ko:K02707	Photosynthesis	ko00195	-	Cytochrome	Cytochrome b559 subunit alpha OS=Porphyra purpurea GN=psbE PE=3 SV=2
GeneID:Pha009289	0.02	0.91	0.31	0.2	KFM26179.1 Ferredoxin-thioredoxin reductase catalytic chain, chloroplastic [Auxenochlorella protothecoides] &gt;JAT76547.1 hypothetical protein g.14647 [Auxenochlorella protothecoides];JAT75301.1 hypothetical protein g.14641 [Auxenochlorella protothecoides] &gt;reductase catalytic chain, chloroplastic [Auxenochlorella protothecoides] &gt	GO:0009570;GO:0009941;GO:0051536;GO:0009507;GO:0016730;GO:0009055;GO:0016491;GO:0051539;GO:0046872;GO:0055114;GO:0009536;GO:0030385	chloroplast stroma;chloroplast envelope;iron-sulfur cluster binding;chloroplast;oxidoreductase activity, acting on iron-sulfur proteins as donors;electron carrier activity;oxidoreductase activity;4 iron, 4 sulfur cluster binding;metal ion binding;oxidation-reduction process;plastid;ferredoxin:thioredoxin reductase activity	K17892	FTRC	http://www.genome.jp/dbget-bin/www_bget?ko:K17892	-	-	-	Ferredoxin-thioredoxin	Ferredoxin-thioredoxin reductase, catalytic chain OS=Pyropia yezoensis GN=ftrB PE=3 SV=2
GeneID:Pha009286	30.74	35.92	26.71	492.8	wall-associated hydrolase [Phaseolus vulgaris];AHZ11036.1 ATP-binding subunit of protochlorophyllide reductase (chloroplast) [Klebsormidium flaccidum] &gt;YP_009033669.1 ATP-binding subunit of protochlorophyllide reductase (chloroplast) [Klebsormidium flaccidum] &gt;subunit of protochlorophyllide reductase (chloroplast) [Pyramimonas parkeae] &gt;AHZ11052.1 ATP-binding subunit of protochlorophylli…	GO:0036068;GO:0009536;GO:0015979;GO:0051539;GO:0016491;GO:0046872;GO:0019685;GO:0015995;GO:0055114;GO:0016636;GO:0005524;GO:0009507;GO:0016730;GO:0000166;GO:0051536;GO:0046148	light-independent chlorophyll biosynthetic process;plastid;photosynthesis;4 iron, 4 sulfur cluster binding;oxidoreductase activity;metal ion binding;photosynthesis, dark reaction;chlorophyll biosynthetic process;oxidation-reduction process;oxidoreductase activity, acting on the CH-CH group of donors, iron-sulfur protein as acceptor;ATP binding;chloroplast;oxidoreductase activity, acting on iron-s…	K04037	chlL	http://www.genome.jp/dbget-bin/www_bget?ko:K04037	Porphyrin and chlorophyll metabolism	ko00860	KOG2825(P)(Putative arsenite-translocating ATPase)	Uncharacterized;Light-independent	Uncharacterized protein ORF91 OS=Phalaenopsis aphrodite subsp. formosana PE=4 SV=1;Light-independent protochlorophyllide reductase iron-sulfur ATP-binding protein OS=Pyropia yezoensis GN=chlL PE=3 SV=1
GeneID:Pha001224	0.01	0.6	0	0.02	protein GPECTOR_409g249 [Gonium pectorale];protein CHLREDRAFT_205567 [Chlamydomonas reinhardtii] &gt;EDP03245.1 predicted protein [Chlamydomonas reinhardtii]	GO:0005507;GO:0006508;GO:0055114;GO:0008233;GO:0016539;GO:0003824;GO:0016021;GO:0016020;GO:0004497;GO:0016715	copper ion binding;proteolysis;oxidation-reduction process;peptidase activity;intein-mediated protein splicing;catalytic activity;integral component of membrane;membrane;monooxygenase activity;oxidoreductase activity, acting on paired donors, with incorporation or reduction of molecular oxygen, reduced ascorbate as one donor, and incorporation of one atom of oxygen	-	-	-	-	-	KOG3568(E)(Dopamine beta-monooxygenase)	Dopamine	Dopamine beta-hydroxylase OS=Canis lupus familiaris GN=DBH PE=2 SV=1
GeneID:Pha009284	0.06	0.07	0.03	0	protein [Physcomitrella patens] &gt;EDQ48324.1 predicted protein, partial [Physcomitrella patens]	GO:0008233;GO:0005524;GO:0051301;GO:0000166;GO:0006508;GO:0016787;GO:0008237;GO:0004222	peptidase activity;ATP binding;cell division;nucleotide binding;proteolysis;hydrolase activity;metallopeptidase activity;metalloendopeptidase activity	K13525	VCP,CDC48	http://www.genome.jp/dbget-bin/www_bget?ko:K13525	Protein processing in endoplasmic reticulum	ko04141	KOG0731(O)(AAA+-type ATPase containing the peptidase M41 domain)	Uncharacterized	Uncharacterized AAA domain-containing protein ycf46 OS=Pyropia yezoensis GN=ycf46 PE=3 SV=1
GeneID:Pha009285	0.13	0.49	0.15	0.32	Short=DPOR subunit N;reductase subunit N (chloroplast) [Staurastrum punctulatum] &gt;AAX45693.1 ChlN subunit of protochlorophyllide reductase (chloroplast) [Staurastrum punctulatum]; Short=LI-POR subunit N &gt;Q32RZ8.1 RecName: Full=Light-independent protochlorophyllide reductase subunit N	GO:0051536;GO:0009507;GO:0000166;GO:0016730;GO:0016636;GO:0005524;GO:0051539;GO:0016491;GO:0055114;GO:0015995;GO:0019685;GO:0046872;GO:0009536;GO:0015979;GO:0036068	iron-sulfur cluster binding;chloroplast;nucleotide binding;oxidoreductase activity, acting on iron-sulfur proteins as donors;oxidoreductase activity, acting on the CH-CH group of donors, iron-sulfur protein as acceptor;ATP binding;4 iron, 4 sulfur cluster binding;oxidoreductase activity;oxidation-reduction process;chlorophyll biosynthetic process;photosynthesis, dark reaction;metal ion binding;pl…	K04038	chlN	http://www.genome.jp/dbget-bin/www_bget?ko:K04038	Porphyrin and chlorophyll metabolism	ko00860	-	Light-independent	Light-independent protochlorophyllide reductase subunit N OS=Pyropia yezoensis GN=chlN PE=3 SV=1
GeneID:Pha009282	0	0	0	0	EFJ35364.1 hypothetical protein SELMODRAFT_80728, partial [Selaginella moellendorffii];EFJ10622.1 hypothetical protein SELMODRAFT_127713, partial [Selaginella moellendorffii] &gt;protein SELMODRAFT_80728, partial [Selaginella moellendorffii] &gt;XP_002988203.1 hypothetical protein SELMODRAFT_127713, partial [Selaginella moellendorffii] &gt	GO:0009507;GO:0009579	chloroplast;thylakoid	-	-	-	-	-	-	Uncharacterized	Uncharacterized protein ycf54 OS=Pyropia yezoensis GN=ycf54 PE=3 SV=1
GeneID:Pha009280	0.22	0.13	0.11	0.1	-	-	-	-	-	-	-	-	-	Allophycocyanin	Allophycocyanin subunit beta-18 OS=Pyropia yezoensis GN=apcF PE=3 SV=1
GeneID:Pha001225	0.57	0.95	0.77	2.43	-	-	-	-	-	-	-	-	-	-	-
GeneID:Pha005088	26.99	12.97	34.52	41.57	-	-	-	-	-	-	-	-	-	-	-
GeneID:Pha005089	2.99	2.85	4.01	6.98	-	-	-	-	-	-	-	-	-	-	-
novel.6924	10.57	107.01	8.98	31.59	-	-	-	-	-	-	-	-	-	-	-
novel.5337	0	0	0.17	0	-	-	-	-	-	-	-	-	-	-	-
GeneID:Pha001226	0.21	0.13	0.01	0.02	protein GPECTOR_409g249 [Gonium pectorale]	GO:0016539;GO:0016021;GO:0003824;GO:0008233;GO:0016715;GO:0016020;GO:0004497;GO:0005507;GO:0055114;GO:0006508	intein-mediated protein splicing;integral component of membrane;catalytic activity;peptidase activity;oxidoreductase activity, acting on paired donors, with incorporation or reduction of molecular oxygen, reduced ascorbate as one donor, and incorporation of one atom of oxygen;membrane;monooxygenase activity;copper ion binding;oxidation-reduction process;proteolysis	-	-	-	-	-	-	Dopamine	Dopamine beta-hydroxylase OS=Canis lupus familiaris GN=DBH PE=2 SV=1
GeneID:Pha005080	0	16.73	25.61	12.64	-	-	-	-	-	-	-	-	-	-	-
GeneID:Pha005081	9.37	5.88	9.79	14.81	-	-	-	-	-	-	-	-	-	-	-
GeneID:Pha005082	85.16	94.4	152.97	300.46	protein [Hordeum vulgare subsp. vulgare]	GO:0016020;GO:0055085;GO:0016021	membrane;transmembrane transport;integral component of membrane	K16052	ynaI,mscMJ,MSL	http://www.genome.jp/dbget-bin/www_bget?ko:K16052	-	-	-	Low	Low conductance mechanosensitive channel YnaI OS=Escherichia coli O157:H7 GN=ynaI PE=3 SV=1
GeneID:Pha001227	8.21	8.25	5.4	3.8	sodium/hydrogen exchanger 8 isoform X1 [Elaeis guineensis]	GO:0016020;GO:0015299;GO:0015297;GO:0016021;GO:0006812;GO:0006810;GO:0055085	membrane;solute:proton antiporter activity;antiporter activity;integral component of membrane;cation transport;transport;transmembrane transport	-	-	-	-	-	KOG1966(P)(Sodium/hydrogen exchanger protein)	Sodium/hydrogen	Sodium/hydrogen exchanger 8 OS=Arabidopsis thaliana GN=NHX8 PE=2 SV=1
GeneID:Pha005085	16.05	9.54	8.71	3.38	ABO99040.1 predicted protein [Ostreococcus lucimarinus CCE9901];protein [Ostreococcus lucimarinus CCE9901] &gt	GO:0005747;GO:0016491;GO:0016651;GO:0009507;GO:0009055;GO:0005739;GO:0055114;GO:0042773;GO:0003954;GO:0008137;GO:0031966;GO:0051536;GO:0006979;GO:0016020;GO:0045271	mitochondrial respiratory chain complex I;oxidoreductase activity;oxidoreductase activity, acting on NAD(P)H;chloroplast;electron carrier activity;mitochondrion;oxidation-reduction process;ATP synthesis coupled electron transport;NADH dehydrogenase activity;NADH dehydrogenase (ubiquinone) activity;mitochondrial membrane;iron-sulfur cluster binding;response to oxidative stress;membrane;respiratory…	K03934	NDUFS1	http://www.genome.jp/dbget-bin/www_bget?ko:K03934	Oxidative phosphorylation	ko00190	KOG2282(C)(NADH-ubiquinone oxidoreductase, NDUFS1/75 kDa subunit)	NADH-ubiquinone	NADH-ubiquinone oxidoreductase 75 kDa subunit, mitochondrial OS=Bos taurus GN=NDUFS1 PE=1 SV=1
GeneID:Pha005086	0.14	0.09	0.57	2	-	-	-	-	-	-	-	-	-	Spondin-1	Spondin-1 OS=Rattus norvegicus GN=Spon1 PE=1 SV=1
GeneID:Pha005087	0.06	0.03	0.1	1.06	-	-	-	-	-	-	-	-	-	Spondin-1	Spondin-1 OS=Rattus norvegicus GN=Spon1 PE=1 SV=1
novel.8223	0.93	2.24	3.82	1.32	-	-	-	-	-	-	-	-	-	-	-
novel.8225	13.03	20.47	33.33	70.67	-	-	-	-	-	-	-	-	-	-	-
GeneID:Pha008049	30.74	23.15	17.27	68.75	CXC domain-containing protein (ISS) [Ostreococcus tauri]	-	-	-	-	-	-	-	-	Protein	Protein tesmin/TSO1-like CXC 5 OS=Arabidopsis thaliana GN=TCX5 PE=1 SV=1
novel.7249	15.97	16.85	26.3	29.62	-	-	-	-	-	-	-	-	-	-	-
novel.5321	0.96	0.6	0.18	0.16	uncharacterized protein LOC105160005 [Sesamum indicum]	GO:0016740;GO:0016301;GO:0016310;GO:0000166;GO:0005524	transferase activity;kinase activity;phosphorylation;nucleotide binding;ATP binding	-	-	-	-	-	-	-	-
GeneID:Pha006193	0.04	0	0	0	protein AXG93_2676s1000 [Marchantia polymorpha subsp. polymorpha]	GO:0005524;GO:0006281;GO:0000166;GO:0003678;GO:0006974;GO:0004386;GO:0006310;GO:0000723;GO:0016787	ATP binding;DNA repair;nucleotide binding;DNA helicase activity;cellular response to DNA damage stimulus;helicase activity;DNA recombination;telomere maintenance;hydrolase activity	K15255	PIF1	http://www.genome.jp/dbget-bin/www_bget?ko:K15255	-	-	KOG0987(D)(DNA helicase PIF1/RRM3)	ATP-dependent	ATP-dependent DNA helicase PIF1 OS=Homo sapiens GN=PIF1 PE=1 SV=2
GeneID:Pha006192	17.27	8.23	10.21	11.15	EFH51311.1 hypothetical protein ARALYDRAFT_490566 [Arabidopsis lyrata subsp. lyrata];protein ARALYDRAFT_490566 [Arabidopsis lyrata subsp. lyrata] &gt;family transporter: amino acid [Ostreococcus lucimarinus CCE9901] &gt;ABO99662.1 APC family transporter: amino acid [Ostreococcus lucimarinus CCE9901]	GO:0003333;GO:0016021;GO:0015297;GO:0015179;GO:0015171;GO:0016020;GO:0005774;GO:0005887	amino acid transmembrane transport;integral component of membrane;antiporter activity;L-amino acid transmembrane transporter activity;amino acid transmembrane transporter activity;membrane;vacuolar membrane;integral component of plasma membrane	K03294	TC.APA	http://www.genome.jp/dbget-bin/www_bget?ko:K03294	-	-	KOG1286(E)(Amino acid transporters)	Cationic;Uncharacterized	Cationic amino acid transporter 9, chloroplastic OS=Arabidopsis thaliana GN=CAT9 PE=2 SV=1;Uncharacterized amino acid permease YfnA OS=Bacillus subtilis (strain 168) GN=yfnA PE=3 SV=1
GeneID:Pha006191	23.65	25.96	25.41	47.68	protein CHLNCDRAFT_35373 [Chlorella variabilis] &gt;EFN55915.1 hypothetical protein CHLNCDRAFT_35373 [Chlorella variabilis]	GO:0036459;GO:0016787;GO:0016579;GO:0006511	thiol-dependent ubiquitinyl hydrolase activity;hydrolase activity;protein deubiquitination;ubiquitin-dependent protein catabolic process	K11832	USP1	http://www.genome.jp/dbget-bin/www_bget?ko:K11832	-	-	KOG1864(O)(Ubiquitin-specific protease)	Ubiquitin	Ubiquitin carboxyl-terminal hydrolase 12-B OS=Xenopus laevis GN=usp12-b PE=2 SV=2
GeneID:Pha006190	0.2	0.64	15.43	3.28	CAL51748.1 Glutathione S-transferase, N-terminal [Ostreococcus tauri];protein CHLNCDRAFT_142000 [Chlorella variabilis] &gt;EFN58175.1 hypothetical protein CHLNCDRAFT_142000 [Chlorella variabilis];(ISS) [Ostreococcus tauri] &gt	GO:0016740;GO:0008152;GO:0004364	transferase activity;metabolic process;glutathione transferase activity	K00799	GST,gst	http://www.genome.jp/dbget-bin/www_bget?ko:K00799	Glutathione metabolism	ko00480	-	Glutathione;Glutathione	Glutathione S-transferase class-mu 26 kDa isozyme 47 OS=Fasciola hepatica PE=1 SV=3;Glutathione S-transferase class-mu 26 kDa isozyme 51 OS=Fasciola hepatica PE=1 SV=3
GeneID:Pha006197	4.82	14.07	10.09	7.13	-	-	-	-	-	-	-	-	-	-	-
GeneID:Pha006196	0	0	0.02	0	-	-	-	-	-	-	-	-	-	-	-
GeneID:Pha006195	1.46	0	0	0	-	-	-	-	-	-	-	-	-	-	-
GeneID:Pha006194	4.72	0.03	0.01	0.05	-	-	-	-	-	-	-	-	-	-	-
GeneID:Pha008048	97.51	91.2	63.06	22.65	EFH61253.1 hypothetical protein ARALYDRAFT_478791 [Arabidopsis lyrata subsp. lyrata];protein ARALYDRAFT_478791 [Arabidopsis lyrata subsp. lyrata] &gt	GO:0016787;GO:0005737;GO:0005774;GO:0005794;GO:0005634;GO:0016192;GO:0005525;GO:0006888;GO:0005783;GO:0009832;GO:0019843;GO:0016021;GO:0003924;GO:0010053;GO:0009932;GO:0000028;GO:0006810;GO:0000139;GO:0005886;GO:0043024;GO:0000166;GO:0016020;GO:0005789;GO:0030036	hydrolase activity;cytoplasm;vacuolar membrane;Golgi apparatus;nucleus;vesicle-mediated transport;GTP binding;ER to Golgi vesicle-mediated transport;endoplasmic reticulum;plant-type cell wall biogenesis;rRNA binding;integral component of membrane;GTPase activity;root epidermal cell differentiation;cell tip growth;ribosomal small subunit assembly;transport;Golgi membrane;plasma membrane;ribosomal …	-	-	-	-	-	-	Protein	Protein sey1 OS=Pyrenophora tritici-repentis (strain Pt-1C-BFP) GN=sey1 PE=3 SV=2
GeneID:Pha006199	0.73	0.07	12.86	0.83	EFJ46001.1 hypothetical protein VOLCADRAFT_93787 [Volvox carteri f. nagariensis];protein VOLCADRAFT_93787 [Volvox carteri f. nagariensis] &gt	GO:0016491;GO:0016021;GO:0055114;GO:0071949;GO:0016020	oxidoreductase activity;integral component of membrane;oxidation-reduction process;FAD binding;membrane	K00486	KMO	http://www.genome.jp/dbget-bin/www_bget?ko:K00486	Tryptophan metabolism	ko00380	-	-	-
GeneID:Pha006198	53.94	67.91	67	3.8	transporter family [Micromonas commoda] &gt;ACO61340.1 folate-biopterin transporter family [Micromonas commoda];transporter, putative (ISS) [Ostreococcus tauri] &gt;protein g.27257, partial [Auxenochlorella protothecoides];CAL54718.1 Biopterin transport-related protein BT1 [Ostreococcus tauri];KFM22978.1 Peptidyl-prolyl cis-trans isomerase, chloroplastic [Auxenochlorella protothecoides];cis-trans…	GO:0000413;GO:0009579;GO:0055075;GO:0003755;GO:0006814;GO:0015299;GO:0006885;GO:0016020;GO:0005774;GO:0009535;GO:0009534;GO:0016853;GO:0009570;GO:0055085;GO:0006810;GO:0006457;GO:0005622;GO:0006886;GO:0015297;GO:0005886;GO:0006811;GO:0009651;GO:0006812;GO:0009507;GO:0015385;GO:0016021;GO:0031977	protein peptidyl-prolyl isomerization;thylakoid;potassium ion homeostasis;peptidyl-prolyl cis-trans isomerase activity;sodium ion transport;solute:proton antiporter activity;regulation of pH;membrane;vacuolar membrane;chloroplast thylakoid membrane;chloroplast thylakoid;isomerase activity;chloroplast stroma;transmembrane transport;transport;protein folding;intracellular;intracellular protein tran…	-	-	-	-	-	-	Putative;Probable;Probable	Putative thylakoid lumen peptidyl-prolyl cis-trans isomerase sll0408 OS=Synechocystis sp. (strain PCC 6803 / Kazusa) GN=sll0408 PE=3 SV=2;Probable folate-biopterin transporter 3 OS=Arabidopsis thaliana GN=At1g79710 PE=2 SV=1;Probable folate-biopterin transporter 2 OS=Arabidopsis thaliana GN=At5g25050 PE=2 SV=1
GeneID:Pha003109	685.94	277.38	75.2	18.6	[Coccomyxa subellipsoidea C-169] &gt;EIE25854.1 fructose-1,6-bisphosphatase [Coccomyxa subellipsoidea C-169]	GO:0016787;GO:0005975;GO:0042578;GO:0042132	hydrolase activity;carbohydrate metabolic process;phosphoric ester hydrolase activity;fructose 1,6-bisphosphate 1-phosphatase activity	K03841	FBP,fbp	http://www.genome.jp/dbget-bin/www_bget?ko:K03841	Fructose and mannose metabolism;Glycolysis / Gluconeogenesis;Pentose phosphate pathway;Carbon fixation in photosynthetic organisms;Carbon metabolism	ko00051,ko00010,ko00030,ko00710,ko01200	KOG1458(G)(Fructose-1,6-bisphosphatase)	Fructose-1,6-bisphosphatase,	Fructose-1,6-bisphosphatase, chloroplastic OS=Brassica napus GN=FBP PE=2 SV=1
GeneID:Pha003108	0	0	0	4.11	-	-	-	-	-	-	-	-	-	-	-
novel.997	0.25	0.25	0	0	-	-	-	-	-	-	-	-	-	-	-
GeneID:Pha003103	1.91	5.23	7.85	38.07	-	-	-	-	-	-	-	-	-	-	-
GeneID:Pha003102	6.43	6.68	4.42	4.13	family protein [Helicosporidium sp. ATCC 50920]	GO:0071011	precatalytic spliceosome	K12849	PRPF38A	http://www.genome.jp/dbget-bin/www_bget?ko:K12849	Spliceosome	ko03040	KOG2889(S)(Predicted PRP38-like splicing factor)	Pre-mRNA-splicing	Pre-mRNA-splicing factor 38A OS=Xenopus tropicalis GN=prpf38a PE=2 SV=1
GeneID:Pha003101	1.51	0.91	1.05	0.15	protein GPECTOR_13g721 [Gonium pectorale]	-	-	-	-	-	-	-	KOG1082(BK)(Histone H3 (Lys9) methyltransferase SUV39H1/Clr4, required for transcriptional silencing)	-	-
GeneID:Pha003100	1172.21	1678.86	2545.29	792.34	EEH51888.1 predicted protein [Micromonas pusilla CCMP1545];protein [Micromonas pusilla CCMP1545] &gt	GO:0005622;GO:0005840;GO:0003735;GO:0006412;GO:0003723;GO:0022625	intracellular;ribosome;structural constituent of ribosome;translation;RNA binding;cytosolic large ribosomal subunit	K02908	RP-L30e,RPL30	http://www.genome.jp/dbget-bin/www_bget?ko:K02908	Ribosome	ko03010	KOG2988(J)(60S ribosomal protein L30)	60S	60S ribosomal protein L30-2 OS=Schizosaccharomyces pombe (strain 972 / ATCC 24843) GN=rpl3002 PE=3 SV=1
GeneID:Pha003107	3.76	34.61	14.18	113.62	ferredoxin [Chlamydomonas reinhardtii] &gt;EDP01789.1 2Fe-2S ferredoxin [Chlamydomonas reinhardtii]	GO:0009055;GO:0051536;GO:0046872	electron carrier activity;iron-sulfur cluster binding;metal ion binding	-	-	-	-	-	-	-	-
GeneID:Pha003106	6.19	13.45	22.29	162.12	protein CISIN_1g008077mg [Citrus sinensis] &gt;KDO77110.1 hypothetical protein CISIN_1g008077mg [Citrus sinensis] &gt;KDO77111.1 hypothetical protein CISIN_1g008077mg [Citrus sinensis];KDO77109.1 hypothetical protein CISIN_1g008077mg [Citrus sinensis] &gt;KDO77108.1 hypothetical protein CISIN_1g008077mg [Citrus sinensis] &gt	GO:0005509;GO:0016020;GO:0016021;GO:0043022	calcium ion binding;membrane;integral component of membrane;ribosome binding	K17800	LETM1,MDM38	http://www.genome.jp/dbget-bin/www_bget?ko:K17800	-	-	KOG1043(S)(Ca2+-binding transmembrane protein LETM1/MRS7)	LETM1	LETM1 and EF-hand domain-containing protein 1, mitochondrial OS=Rattus norvegicus GN=Letm1 PE=1 SV=1
GeneID:Pha003105	0	0	0	0	-	-	-	-	-	-	-	-	-	-	-
GeneID:Pha003104	0	0	0	0.08	-	-	-	-	-	-	-	-	-	-	-
GeneID:Pha004849	108.21	192.5	99.87	281.3	carotenoid cleavage dioxygenase 8 homolog A, chloroplastic-like [Setaria italica];EES08398.1 hypothetical protein SORBI_005G105700 [Sorghum bicolor];protein GPECTOR_5g387 [Gonium pectorale];oxygenase [Coccomyxa subellipsoidea C-169] &gt;EIE20145.1 carotenoid oxygenase [Coccomyxa subellipsoidea C-169];protein SORBIDRAFT_05g009950 [Sorghum bicolor] &gt	GO:0055114;GO:0051213;GO:0008146;GO:0016702;GO:0046872;GO:0016491;GO:0009507;GO:0009536	oxidation-reduction process;dioxygenase activity;sulfotransferase activity;oxidoreductase activity, acting on single donors with incorporation of molecular oxygen, incorporation of two atoms of oxygen;metal ion binding;oxidoreductase activity;chloroplast;plastid	K17842;K17913	carT,CAO-2;CCD8	http://www.genome.jp/dbget-bin/www_bget?ko:K17842;http://www.genome.jp/dbget-bin/www_bget?ko:K17913	Carotenoid biosynthesis	ko00906	-	Carotenoid;Beta,beta-carotene;Beta,beta-carotene	Carotenoid isomerooxygenase OS=Galleria mellonella GN=ninaB PE=1 SV=1;Beta,beta-carotene 15,15&apos;-dioxygenase OS=Mus musculus GN=Bco1 PE=1 SV=2;Beta,beta-carotene 9&apos;,10&apos;-oxygenase OS=Pongo abelii GN=BCO2 PE=2 SV=1
GeneID:Pha004848	20.87	22.47	22.75	56.64	oxygenase [Coccomyxa subellipsoidea C-169] &gt;EIE20145.1 carotenoid oxygenase [Coccomyxa subellipsoidea C-169]	GO:0009507;GO:0009536;GO:0016491;GO:0016702;GO:0046872;GO:0051213;GO:0055114	chloroplast;plastid;oxidoreductase activity;oxidoreductase activity, acting on single donors with incorporation of molecular oxygen, incorporation of two atoms of oxygen;metal ion binding;dioxygenase activity;oxidation-reduction process	K17842	carT,CAO-2	http://www.genome.jp/dbget-bin/www_bget?ko:K17842	Carotenoid biosynthesis	ko00906	-	Beta,beta-carotene	Beta,beta-carotene 15,15&apos;-dioxygenase OS=Mus musculus GN=Bco1 PE=1 SV=2
GeneID:Pha004847	8.87	7.03	56.76	16.02	-	-	-	-	-	-	-	-	-	-	-
GeneID:Pha004846	1.47	3.23	2.2	16.51	serine/threonine-protein kinase STY46 [Setaria italica] &gt;KQL25531.1 hypothetical protein SETIT_029284mg [Setaria italica]	GO:0008152;GO:0006468;GO:0005524;GO:0004672;GO:0016301;GO:0016597;GO:0016310	metabolic process;protein phosphorylation;ATP binding;protein kinase activity;kinase activity;amino acid binding;phosphorylation	-	-	-	-	-	KOG0192(T)(Tyrosine kinase specific for activated (GTP-bound) p21cdc42Hs)	Serine/threonine-protein	Serine/threonine-protein kinase STY17 OS=Arabidopsis thaliana GN=STY17 PE=1 SV=1
GeneID:Pha004845	4.83	6.21	5.2	9.38	[Lotus japonicus]	GO:0020037;GO:0046872;GO:0016020;GO:0016021	heme binding;metal ion binding;membrane;integral component of membrane	-	-	-	-	-	KOG0537(C)(Cytochrome b5)	Cytochrome	Cytochrome b5 OS=Borago officinalis PE=2 SV=1
GeneID:Pha004844	0.18	0	0	1.16	-	-	-	-	-	-	-	-	-	-	-
GeneID:Pha004843	1.56	7.79	10.26	11.09	-	-	-	-	-	-	-	-	-	-	-
GeneID:Pha004842	4.04	12.13	12.67	3.95	-	-	-	-	-	-	-	-	-	-	-
GeneID:Pha004841	0.08	0.92	0.46	0.87	vanadium-dependent bromoperoxidase [Ricinus communis] &gt;EEF25326.1 conserved hypothetical protein [Ricinus communis]	GO:0055114;GO:0004601	oxidation-reduction process;peroxidase activity	-	-	-	-	-	-	Vanadium-dependent	Vanadium-dependent bromoperoxidase OS=Corallina pilulifera PE=1 SV=1
GeneID:Pha004840	0.3	0	0	0	-	-	-	-	-	-	-	-	-	-	-
GeneID:Pha004591	90.57	129.94	78.43	22.46	-	-	-	-	-	-	-	-	-	-	-
GeneID:Pha004590	86.31	128.09	103.57	169.45	EFJ18295.1 hypothetical protein SELMODRAFT_154058 [Selaginella moellendorffii];protein SELMODRAFT_154058 [Selaginella moellendorffii] &gt	GO:0016740;GO:0009349;GO:0009507;GO:0009231;GO:0000906;GO:0009570	transferase activity;riboflavin synthase complex;chloroplast;riboflavin biosynthetic process;6,7-dimethyl-8-ribityllumazine synthase activity;chloroplast stroma	K00794	ribH,RIB4	http://www.genome.jp/dbget-bin/www_bget?ko:K00794	Riboflavin metabolism	ko00740	-	6,7-dimethyl-8-ribityllumazine	6,7-dimethyl-8-ribityllumazine synthase OS=Ralstonia pickettii (strain 12J) GN=ribH PE=3 SV=1
GeneID:Pha004593	870.29	316.18	212.78	204.35	box helicase domain containing protein [Klebsormidium flaccidum]	GO:0004386;GO:0003676;GO:0000166;GO:0005524;GO:0016787	helicase activity;nucleic acid binding;nucleotide binding;ATP binding;hydrolase activity	K18663	ASCC3	http://www.genome.jp/dbget-bin/www_bget?ko:K18663	-	-	KOG0947(A)(Cytoplasmic exosomal RNA helicase SKI2, DEAD-box superfamily);KOG0950(R)(DNA polymerase theta/eta, DEAD-box superfamily)	DExH-box	DExH-box ATP-dependent RNA helicase DExH14 OS=Arabidopsis thaliana GN=BRR2C PE=2 SV=1
GeneID:Pha004592	574.14	904.63	594.36	294.88	[Klebsormidium flaccidum]	GO:0003904;GO:0016829	deoxyribodipyrimidine photo-lyase activity;lyase activity	-	-	-	-	-	KOG0133(LT)(Deoxyribodipyrimidine photolyase/cryptochrome)	Cryptochrome	Cryptochrome DASH OS=Gloeobacter violaceus (strain PCC 7421) GN=cry PE=3 SV=1
GeneID:Pha004595	1.51	1.39	1.78	1.41	protein M569_01799, partial [Genlisea aurea]	GO:0009982;GO:0009451;GO:0001522;GO:0003723;GO:0016853	pseudouridine synthase activity;RNA modification;pseudouridine synthesis;RNA binding;isomerase activity	-	-	-	-	-	KOG1919(A)(RNA pseudouridylate synthases)	Bifunctional	Bifunctional protein RIB2 OS=Saccharomyces cerevisiae (strain ATCC 204508 / S288c) GN=RIB2 PE=1 SV=1
GeneID:Pha004594	1943.04	725.02	431.59	741.88	-	-	-	-	-	-	-	-	-	-	-
GeneID:Pha004597	0.04	0	0.03	0.02	protein GPECTOR_73g640 [Gonium pectorale]	GO:0016539;GO:0008233;GO:0006508	intein-mediated protein splicing;peptidase activity;proteolysis	-	-	-	-	-	-	-	-
GeneID:Pha004599	9.29	25.95	8.89	27.46	-	-	-	-	-	-	-	-	-	-	-
GeneID:Pha004598	2.94	4.29	4.42	2.47	LOW QUALITY PROTEIN: serine/threonine-protein kinase-like protein ACR4 [Capsicum annuum]	-	-	-	-	-	-	-	-	-	-
novel.7939	0	0	1.51	6.3	-	-	-	-	-	-	-	-	-	-	-
novel.2964	2.2	2.75	1.4	2.48	-	-	-	-	-	-	-	-	-	-	-
GeneID:Pha002245	0.08	0	0	15.84	-	-	-	-	-	-	-	-	-	-	-
novel.8568	1.09	0.87	2.25	7.74	KFM24910.1 putative cobyrinic acid A,C-diamide synthase [Auxenochlorella protothecoides];cobyrinic acid A,C-diamide synthase [Auxenochlorella protothecoides] &gt	GO:0003824;GO:0042242;GO:0043802;GO:0016740;GO:0009236;GO:0006541;GO:0016874	catalytic activity;cobyrinic acid a,c-diamide synthase activity;hydrogenobyrinic acid a,c-diamide synthase (glutamine-hydrolysing) activity;transferase activity;cobalamin biosynthetic process;glutamine metabolic process;ligase activity	-	-	-	-	-	-	Cobyrinate	Cobyrinate a,c-diamide synthase OS=Pelobacter carbinolicus (strain DSM 2380 / NBRC 103641 / GraBd1) GN=cbiA PE=3 SV=1
GeneID:Pha002244	5.79	5.58	8.25	35.52	-	-	-	-	-	-	-	-	-	-	-
novel.5698	1.54	1.42	0.76	0.9	-	-	-	-	-	-	-	-	-	-	-
GeneID:Pha005642	0.64	1.58	2.23	5.46	-	-	-	-	-	-	-	-	-	-	-
GeneID:Pha005643	11.61	19.87	16.41	14.19	-	-	-	-	-	-	-	-	-	-	-
GeneID:Pha005640	0.47	0.54	0.51	1.44	protein GPECTOR_409g249 [Gonium pectorale]	GO:0055114;GO:0006508;GO:0004497;GO:0016715;GO:0016020;GO:0005507;GO:0016539;GO:0008233;GO:0003824;GO:0016021	oxidation-reduction process;proteolysis;monooxygenase activity;oxidoreductase activity, acting on paired donors, with incorporation or reduction of molecular oxygen, reduced ascorbate as one donor, and incorporation of one atom of oxygen;membrane;copper ion binding;intein-mediated protein splicing;peptidase activity;catalytic activity;integral component of membrane	-	-	-	-	-	-	Dopamine	Dopamine beta-hydroxylase OS=Canis lupus familiaris GN=DBH PE=2 SV=1
GeneID:Pha005641	1.07	1.49	1.52	3.08	EDP03245.1 predicted protein [Chlamydomonas reinhardtii];protein CHLREDRAFT_205567 [Chlamydomonas reinhardtii] &gt	GO:0016020;GO:0016715;GO:0005507;GO:0004497;GO:0055114;GO:0016021;GO:0003824	membrane;oxidoreductase activity, acting on paired donors, with incorporation or reduction of molecular oxygen, reduced ascorbate as one donor, and incorporation of one atom of oxygen;copper ion binding;monooxygenase activity;oxidation-reduction process;integral component of membrane;catalytic activity	-	-	-	-	-	-	Tyramine	Tyramine beta-hydroxylase OS=Caenorhabditis elegans GN=tbh-1 PE=1 SV=3
GeneID:Pha005646	1.03	1.46	2.22	2.08	-	-	-	-	-	-	-	-	-	-	-
GeneID:Pha005647	271.15	248.26	191.82	85.81	protein VOLCADRAFT_105702 [Volvox carteri f. nagariensis] &gt;EFJ46128.1 hypothetical protein VOLCADRAFT_105702 [Volvox carteri f. nagariensis]	GO:0051087;GO:0051082;GO:0016272;GO:0005829;GO:0005737;GO:0006457	chaperone binding;unfolded protein binding;prefoldin complex;cytosol;cytoplasm;protein folding	K09550	PFDN4	http://www.genome.jp/dbget-bin/www_bget?ko:K09550	-	-	KOG1760(O)(Molecular chaperone Prefoldin, subunit 4)	Prefoldin	Prefoldin subunit 4 OS=Saccharomyces cerevisiae (strain ATCC 204508 / S288c) GN=GIM3 PE=1 SV=1
GeneID:Pha005644	2.59	2.72	2.88	3.51	-	-	-	-	-	-	-	-	-	-	-
GeneID:Pha005645	284.45	270.45	44.53	2.29	IsiB [Coccomyxa subellipsoidea C-169] &gt;EIE22982.1 flavodoxin IsiB [Coccomyxa subellipsoidea C-169]	GO:0009055;GO:0010181	electron carrier activity;FMN binding	K03839	fldA,nifF,isiB	http://www.genome.jp/dbget-bin/www_bget?ko:K03839	-	-	-	Flavodoxin	Flavodoxin OS=Chondrus crispus PE=1 SV=1
GeneID:Pha005648	2.33	3.89	4.62	10.31	EIE20928.1 subtilisin-like protein [Coccomyxa subellipsoidea C-169];protein [Coccomyxa subellipsoidea C-169] &gt	GO:0004252;GO:0050661;GO:0051287;GO:0016787;GO:0016491;GO:0008233;GO:0006006;GO:0016620;GO:0008236;GO:0055114;GO:0006508	serine-type endopeptidase activity;NADP binding;NAD binding;hydrolase activity;oxidoreductase activity;peptidase activity;glucose metabolic process;oxidoreductase activity, acting on the aldehyde or oxo group of donors, NAD or NADP as acceptor;serine-type peptidase activity;oxidation-reduction process;proteolysis	K00134	GAPDH,gapA	http://www.genome.jp/dbget-bin/www_bget?ko:K00134	Glycolysis / Gluconeogenesis;Carbon fixation in photosynthetic organisms;Biosynthesis of amino acids;Carbon metabolism	ko00010,ko00710,ko01230,ko01200	KOG1153(O)(Subtilisin-related protease/Vacuolar protease B)	Extracellular	Extracellular serine proteinase OS=Thermus sp. (strain Rt41A) PE=1 SV=3
GeneID:Pha005649	21.13	46.95	35.28	76.17	-	-	-	-	-	-	-	-	-	-	-
GeneID:Pha000038	10.6	14.77	19.81	54.19	DnaJ (chloroplast) [Selaginella moellendorffii]	-	-	-	-	-	-	-	KOG0715(O)(Molecular chaperone (DnaJ superfamily))	Chaperone	Chaperone protein DnaJ OS=Anabaena variabilis (strain ATCC 29413 / PCC 7937) GN=dnaJ PE=3 SV=1
GeneID:Pha000039	10.02	11.66	12.27	28.7	-	-	-	-	-	-	-	-	-	-	-
GeneID:Pha007008	149.07	250.44	241.43	738.65	ACO68140.1 predicted protein [Micromonas commoda];protein [Micromonas commoda] &gt;kinase, putative (ISS) [Ostreococcus tauri]	GO:0033743;GO:0055114;GO:0030091;GO:0016671;GO:0006979	peptide-methionine (R)-S-oxide reductase activity;oxidation-reduction process;protein repair;oxidoreductase activity, acting on a sulfur group of donors, disulfide as acceptor;response to oxidative stress	K07305	msrB	http://www.genome.jp/dbget-bin/www_bget?ko:K07305	-	-	KOG0856(O)(Predicted pilin-like transcription factor)	Peptide;Uncharacterized;Peptide	Peptide methionine sulfoxide reductase B5 OS=Oryza sativa subsp. japonica GN=MSRB5 PE=2 SV=1;Uncharacterized protein C216.04c OS=Schizosaccharomyces pombe (strain 972 / ATCC 24843) GN=SPBC216.04c PE=3 SV=1;Peptide methionine sulfoxide reductase B3 OS=Arabidopsis thaliana GN=MSRB3 PE=2 SV=2
GeneID:Pha000032	40.23	21.8	45.4	28.34	-	-	-	-	-	-	-	-	-	-	-
GeneID:Pha000033	1221.72	204.69	518.37	1825.29	-	-	-	-	-	-	-	-	-	-	-
GeneID:Pha000030	498.29	379.91	341.09	418.78	-	-	-	-	-	-	-	-	-	-	-
GeneID:Pha000031	5.22	0	0	0	-	-	-	-	-	-	-	-	-	-	-
GeneID:Pha000036	54.29	46.77	69.47	86.32	-	-	-	-	-	-	-	-	-	-	-
GeneID:Pha000037	9.77	8.98	10.61	6.91	EFJ10788.1 hypothetical protein SELMODRAFT_127382 [Selaginella moellendorffii];protein SELMODRAFT_127382 [Selaginella moellendorffii] &gt	-	-	-	-	-	-	-	-	-	-
GeneID:Pha000034	14.22	19.6	21.99	3.04	-	-	-	-	-	-	-	-	-	-	-
GeneID:Pha000035	5.44	4.39	4.6	8.93	-	-	-	-	-	-	-	-	-	Probable	Probable 16S rRNA-processing protein RimM OS=Nostoc sp. (strain PCC 7120 / SAG 25.82 / UTEX 2576) GN=rimM PE=3 SV=1
GeneID:Pha007009	163.11	124.97	55.03	87.65	KIZ03228.1 omega-amidase [Monoraphidium neglectum];[Monoraphidium neglectum] &gt	GO:0008270;GO:0006107;GO:0006108;GO:0016810;GO:0050152;GO:0005829;GO:0009507;GO:0006807;GO:0016787;GO:0009570	zinc ion binding;oxaloacetate metabolic process;malate metabolic process;hydrolase activity, acting on carbon-nitrogen (but not peptide) bonds;omega-amidase activity;cytosol;chloroplast;nitrogen compound metabolic process;hydrolase activity;chloroplast stroma	K13566	NIT2	http://www.genome.jp/dbget-bin/www_bget?ko:K13566	Alanine, aspartate and glutamate metabolism	ko00250	KOG0807(E)(Carbon-nitrogen hydrolase);KOG0806(E)(Carbon-nitrogen hydrolase)	Omega-amidase	Omega-amidase NIT2 OS=Rattus norvegicus GN=Nit2 PE=1 SV=1
GeneID:Pha005509	0.77	0.26	0.21	0.94	protein [Hordeum vulgare subsp. vulgare]	GO:0006974;GO:0003690;GO:0006260;GO:0005634	cellular response to DNA damage stimulus;double-stranded DNA binding;DNA replication;nucleus	K13102	KIN	http://www.genome.jp/dbget-bin/www_bget?ko:K13102	-	-	KOG2837(A)(Protein containing a U1-type Zn-finger and implicated in RNA splicing or processing )	KIN17-like	KIN17-like protein OS=Oryza sativa subsp. indica GN=KIN17 PE=3 SV=1
GeneID:Pha005508	77.7	135.79	141.9	254.61	transporter ATP-binding protein [Klebsormidium flaccidum]	GO:0042626;GO:0006810;GO:0055085;GO:0016021;GO:0000166;GO:0005524;GO:0016887;GO:0016020	ATPase activity, coupled to transmembrane movement of substances;transport;transmembrane transport;integral component of membrane;nucleotide binding;ATP binding;ATPase activity;membrane	K05663	ABC.ATM	http://www.genome.jp/dbget-bin/www_bget?ko:K05663	ABC transporters	ko02010	KOG0056(P)(Heavy metal exporter HMT1, ABC superfamily)	ABC	ABC transporter B family member 25, mitochondrial OS=Arabidopsis thaliana GN=ABCB25 PE=1 SV=1
GeneID:Pha005505	10.07	14.53	48.62	9.11	Full=Metal tolerance protein 8; Short=OsMTP8	GO:0006812;GO:0016021;GO:0055085;GO:0016020;GO:0008324	cation transport;integral component of membrane;transmembrane transport;membrane;cation transmembrane transporter activity	K14689	SLC30A2,ZNT2	http://www.genome.jp/dbget-bin/www_bget?ko:K14689	-	-	KOG1482(P)(Zn2+ transporter)	Zinc	Zinc transporter 10 OS=Homo sapiens GN=SLC30A10 PE=1 SV=2
GeneID:Pha005504	0	3.76	1.41	8.08	-	-	-	-	-	-	-	-	-	-	-
GeneID:Pha005507	3.49	3.66	5.36	19.01	metal P-type ATPase [Klebsormidium flaccidum]	GO:0016787;GO:0030001;GO:0016021;GO:0006812;GO:0000166;GO:0016020;GO:0005507;GO:0019829;GO:0046872	hydrolase activity;metal ion transport;integral component of membrane;cation transport;nucleotide binding;membrane;copper ion binding;cation-transporting ATPase activity;metal ion binding	K17686	copA,ATP7	http://www.genome.jp/dbget-bin/www_bget?ko:K17686	MAPK signaling pathway - plant	ko04016	KOG0207(P)(Cation transport ATPase)	Probable	Probable copper-transporting ATPase HMA5 OS=Arabidopsis thaliana GN=HMA5 PE=1 SV=2
GeneID:Pha005506	2.24	2.39	3.34	15.92	EEH52590.1 predicted protein [Micromonas pusilla CCMP1545];protein [Micromonas pusilla CCMP1545] &gt;lyase [Auxenochlorella protothecoides] &gt;KFM26186.1 N-glycosylase/DNA lyase [Auxenochlorella protothecoides]	GO:0006281;GO:0003824;GO:0006289;GO:0008534;GO:0003684;GO:0006284;GO:0016829	DNA repair;catalytic activity;nucleotide-excision repair;oxidized purine nucleobase lesion DNA N-glycosylase activity;damaged DNA binding;base-excision repair;lyase activity	K03660	OGG1	http://www.genome.jp/dbget-bin/www_bget?ko:K03660	Base excision repair	ko03410	-	N-glycosylase/DNA	N-glycosylase/DNA lyase OS=Mus musculus GN=Ogg1 PE=2 SV=2
GeneID:Pha005501	3.97	8.33	6.52	11.07	EDP07047.1 predicted protein [Chlamydomonas reinhardtii];protein CHLREDRAFT_196299 [Chlamydomonas reinhardtii] &gt	GO:0031348;GO:0010150;GO:0001736;GO:0016020;GO:0042742;GO:0052544;GO:0005215;GO:0006810;GO:0010119;GO:0002237;GO:0001944;GO:0006970;GO:0016021	negative regulation of defense response;leaf senescence;establishment of planar polarity;membrane;defense response to bacterium;defense response by callose deposition in cell wall;transporter activity;transport;regulation of stomatal movement;response to molecule of bacterial origin;vasculature development;response to osmotic stress;integral component of membrane	K03322	mntH	http://www.genome.jp/dbget-bin/www_bget?ko:K03322	-	-	KOG1291(P)(Mn2+ and Fe2+ transporters of the NRAMP family)	Divalent	Divalent metal cation transporter MntH OS=Xylella fastidiosa (strain Temecula1 / ATCC 700964) GN=mntH PE=3 SV=1
GeneID:Pha005500	5.5	2.17	1.49	0.44	-	-	-	-	-	-	-	-	-	-	-
GeneID:Pha005503	1.84	5.97	3.68	19.29	-	-	-	-	-	-	-	-	-	-	-
GeneID:Pha005502	3.28	3.98	4.37	9.82	splicing factor 3B subunit 2-like [Tarenaya hassleriana];protein VOLCADRAFT_57823 [Volvox carteri f. nagariensis] &gt;EFJ51039.1 hypothetical protein VOLCADRAFT_57823, partial [Volvox carteri f. nagariensis];hypothetical protein, partial [Helicosporidium sp. ATCC 50920]	GO:0000398;GO:0071013;GO:0016020;GO:0016021;GO:0071011;GO:0005689;GO:0005684;GO:0005686;GO:0005634	mRNA splicing, via spliceosome;catalytic step 2 spliceosome;membrane;integral component of membrane;precatalytic spliceosome;U12-type spliceosomal complex;U2-type spliceosomal complex;U2 snRNP;nucleus	K12829	SF3B2,SAP145,CUS1	http://www.genome.jp/dbget-bin/www_bget?ko:K12829	Spliceosome	ko03040	KOG2330(A)(Splicing factor 3b, subunit 2)	Pre-mRNA-splicing;Splicing	Pre-mRNA-splicing factor sap145 OS=Schizosaccharomyces pombe (strain 972 / ATCC 24843) GN=sap145 PE=1 SV=1;Splicing factor 3B subunit 2 OS=Homo sapiens GN=SF3B2 PE=1 SV=2
GeneID:Pha001349	63	82.89	127.03	55.38	protein GPECTOR_3g247 [Gonium pectorale];EDP07466.1 protein disulfide isomerase [Chlamydomonas reinhardtii];disulfide isomerase [Chlamydomonas reinhardtii] &gt	GO:0016021;GO:0045454;GO:0016020;GO:0016853;GO:0003756	integral component of membrane;cell redox homeostasis;membrane;isomerase activity;protein disulfide isomerase activity	K20367	ERGIC3,ERV46	http://www.genome.jp/dbget-bin/www_bget?ko:K20367	-	-	KOG0191(O)(Thioredoxin/protein disulfide isomerase);KOG2667(U)(COPII vesicle protein)	Protein;Protein;Protein	Protein disulfide-isomerase 5-3 OS=Arabidopsis thaliana GN=PDIL5-3 PE=2 SV=1;Protein disulfide-isomerase 5-4 OS=Arabidopsis thaliana GN=PDIL5-4 PE=2 SV=1;Protein disulfide isomerase-like 5-4 OS=Oryza sativa subsp. japonica GN=PDIL5-4 PE=2 SV=1
GeneID:Pha001348	173.76	225.11	201.42	44.9	-	-	-	-	-	-	-	-	-	-	-
GeneID:Pha001619	17.97	89.09	135.61	259.15	DEAD-box ATP-dependent RNA helicase 7-like [Sesamum indicum]	GO:0004386;GO:0000166;GO:0005634;GO:0016787;GO:0003723;GO:0003676;GO:0005524	helicase activity;nucleotide binding;nucleus;hydrolase activity;RNA binding;nucleic acid binding;ATP binding	K16911	DDX21	http://www.genome.jp/dbget-bin/www_bget?ko:K16911	-	-	KOG0331(A)(ATP-dependent RNA helicase)	DEAD-box	DEAD-box ATP-dependent RNA helicase 7 OS=Oryza sativa subsp. japonica GN=Os09g0520700 PE=2 SV=1
GeneID:Pha001618	9.86	2.21	1.76	9.73	-	-	-	-	-	-	-	-	-	-	-
GeneID:Pha008258	109.86	46	67.97	56.72	EFJ44905.1 mitochondrial aconitate hydratase [Volvox carteri f. nagariensis];aconitate hydratase [Volvox carteri f. nagariensis] &gt	GO:0005739;GO:0016829;GO:0051536;GO:0008152;GO:0006099;GO:0003994;GO:0046872;GO:0051539	mitochondrion;lyase activity;iron-sulfur cluster binding;metabolic process;tricarboxylic acid cycle;aconitate hydratase activity;metal ion binding;4 iron, 4 sulfur cluster binding	K01681	ACO,acnA	http://www.genome.jp/dbget-bin/www_bget?ko:K01681	Citrate cycle (TCA cycle);Glyoxylate and dicarboxylate metabolism;2-Oxocarboxylic acid metabolism;Biosynthesis of amino acids;Carbon metabolism	ko00020,ko00630,ko01210,ko01230,ko01200	KOG0453(CE)(Aconitase/homoaconitase (aconitase superfamily))	Aconitate	Aconitate hydratase, mitochondrial OS=Gracilaria gracilis PE=3 SV=1
GeneID:Pha008176	16.99	12.63	9.3	21.43	-	-	-	-	-	-	-	-	-	-	-
GeneID:Pha001343	1.38	1.74	6.23	4.77	DNA-directed RNA polymerase I subunit 2 [Klebsormidium flaccidum]	GO:0005634;GO:0016779;GO:0006351;GO:0016740;GO:0003677;GO:0032549;GO:0005736;GO:0003899;GO:0001054	nucleus;nucleotidyltransferase activity;transcription, DNA-templated;transferase activity;DNA binding;ribonucleoside binding;DNA-directed RNA polymerase I complex;DNA-directed 5'-3' RNA polymerase activity;RNA polymerase I activity	K03002	RPA2,POLR1B	http://www.genome.jp/dbget-bin/www_bget?ko:K03002	RNA polymerase;Purine metabolism;Pyrimidine metabolism	ko03020,ko00230,ko00240	KOG0215(K)(RNA polymerase III, second largest subunit);KOG0214(K)(RNA polymerase II, second largest subunit)	DNA-directed;Probable	DNA-directed RNA polymerase I subunit RPA2 OS=Neurospora crassa (strain ATCC 24698 / 74-OR23-1A / CBS 708.71 / DSM 1257 / FGSC 987) GN=acr-2 PE=1 SV=2;Probable DNA-directed RNA polymerase I subunit RPA2 OS=Schizosaccharomyces pombe (strain 972 / ATCC 24843) GN=rpa2 PE=3 SV=2
GeneID:Pha001342	29.63	26.5	31.15	52.43	protein [Physcomitrella patens] &gt;4 [Klebsormidium flaccidum];EDQ58833.1 predicted protein [Physcomitrella patens]	GO:0031625;GO:0000151;GO:0010154;GO:0031461;GO:0005634;GO:0009755;GO:0016874;GO:0048825;GO:0048367;GO:0048366;GO:0061630;GO:0006281;GO:0010182;GO:0080008;GO:0010100;GO:0000209;GO:0042787;GO:0005829;GO:0009908;GO:0006511	ubiquitin protein ligase binding;ubiquitin ligase complex;fruit development;cullin-RING ubiquitin ligase complex;nucleus;hormone-mediated signaling pathway;ligase activity;cotyledon development;shoot system development;leaf development;ubiquitin protein ligase activity;DNA repair;sugar mediated signaling pathway;Cul4-RING E3 ubiquitin ligase complex;negative regulation of photomorphogenesis;prote…	K10609	CUL4	http://www.genome.jp/dbget-bin/www_bget?ko:K10609	Ubiquitin mediated proteolysis;Nucleotide excision repair	ko04120,ko03420	KOG2166(D)(Cullins);KOG2167(D)(Cullins);KOG2284(O)(E3 ubiquitin ligase, Cullin 2 component)	Cullin-4	Cullin-4 OS=Arabidopsis thaliana GN=CUL4 PE=1 SV=1
GeneID:Pha001341	0.13	0.12	0.76	0.1	-	-	-	-	-	-	-	-	-	-	-
GeneID:Pha001340	15.49	11.06	61.34	4.27	protein GPECTOR_64g125 [Gonium pectorale]	GO:0009570;GO:0006164;GO:0004639;GO:0009507;GO:0009733;GO:0005524	chloroplast stroma;purine nucleotide biosynthetic process;phosphoribosylaminoimidazolesuccinocarboxamide synthase activity;chloroplast;response to auxin;ATP binding	K01923	purC	http://www.genome.jp/dbget-bin/www_bget?ko:K01923	Purine metabolism	ko00230	KOG2835(F)(Phosphoribosylamidoimidazole-succinocarboxamide synthase)	Phosphoribosylaminoimidazole-succinocarboxamide	Phosphoribosylaminoimidazole-succinocarboxamide synthase OS=Legionella pneumophila (strain Lens) GN=purC PE=3 SV=1
GeneID:Pha001347	0.18	0	0	0	-	-	-	-	-	-	-	-	-	-	-
GeneID:Pha001346	1.49	1.74	1.22	0	-	-	-	-	-	-	-	-	-	-	-
GeneID:Pha001345	1.49	1.74	1.22	0	-	-	-	-	-	-	-	-	-	-	-
GeneID:Pha001344	0.13	0.78	0	0	-	-	-	-	-	-	-	-	-	-	-
GeneID:Pha008174	0.1	0	0	0	-	-	-	-	-	-	-	-	-	-	-
novel.1410	0	5.02	0	0	-	-	-	-	-	-	-	-	-	-	-
novel.1449	0	0	0	0	-	-	-	-	-	-	-	-	-	-	-
novel.1448	0.15	1.54	0.61	1.84	-	-	-	-	-	-	-	-	-	-	-
novel.7876	4.82	3.37	4.58	1.31	-	-	-	-	-	-	-	-	-	-	-
novel.7874	1.87	36.31	4.54	7.06	-	-	-	-	-	-	-	-	-	-	-
novel.7875	2.65	38.23	1.73	0	-	-	-	-	-	-	-	-	-	-	-
novel.7872	0.58	0	0	27.78	-	-	-	-	-	-	-	-	-	-	-
novel.7870	11.98	0.46	0	70.81	uncharacterized protein LOC101758578 [Setaria italica]	-	-	-	-	-	-	-	-	-	-
novel.7871	0.36	0	0	67.7	-	-	-	-	-	-	-	-	-	-	-
GeneID:Pha008170	6.13	9.26	5.17	32.22	histone methyltransferase complex subunit ASH2 [Monoraphidium neglectum] &gt;KIZ07079.1 Set1/Ash2 histone methyltransferase complex subunit ASH2 [Monoraphidium neglectum]	GO:0006351;GO:0044212;GO:0080182;GO:0009790;GO:0005634;GO:0016740;GO:0051568;GO:0016571;GO:0060776;GO:0008168;GO:0010228;GO:0048188;GO:0031490;GO:0042800;GO:0032259	transcription, DNA-templated;transcription regulatory region DNA binding;histone H3-K4 trimethylation;embryo development;nucleus;transferase activity;histone H3-K4 methylation;histone methylation;simple leaf morphogenesis;methyltransferase activity;vegetative to reproductive phase transition of meristem;Set1C/COMPASS complex;chromatin DNA binding;histone methyltransferase activity (H3-K4 specific…	K14964	ASH2	http://www.genome.jp/dbget-bin/www_bget?ko:K14964	-	-	KOG2626(BK)(Histone H3 (Lys4) methyltransferase complex, subunit CPS60/ASH2/BRE2)	Protein	Protein TRAUCO OS=Arabidopsis thaliana GN=TRO PE=1 SV=1
novel.7878	5.84	4.53	0	23.06	protein MTR_0055s0130 [Medicago truncatula] &gt;KEH16995.1 hypothetical protein MTR_0055s0130 [Medicago truncatula]	-	-	-	-	-	-	-	-	-	-
novel.7879	24.16	35.18	60.29	13.1	-	-	-	-	-	-	-	-	-	-	-
novel.1897	3.33	3.9	6.13	7.43	-	-	-	-	-	-	-	-	-	-	-
novel.1326	19.02	21.54	13.32	10.23	-	-	-	-	-	-	-	-	-	-	-
novel.1327	0.22	0.96	1.96	0.11	-	-	-	-	-	-	-	-	-	-	-
GeneID:Pha000696	0	0	0	0.16	-	-	-	-	-	-	-	-	-	-	-
GeneID:Pha000697	59.23	29.69	12.48	5.86	uncharacterized protein C20orf24 homolog [Vitis vinifera] &gt;CBI16115.3 unnamed protein product, partial [Vitis vinifera]	GO:0016020;GO:0016021	membrane;integral component of membrane	-	-	-	-	-	-	Uncharacterized	Uncharacterized protein C20orf24 homolog OS=Mus musculus PE=2 SV=1
GeneID:Pha000694	8.25	6.57	0	66.96	-	-	-	-	-	-	-	-	-	-	-
GeneID:Pha000695	57.93	62.27	50.16	69.66	-	-	-	-	-	-	-	-	-	-	-
GeneID:Pha000692	1059.27	758.99	112.08	28.91	EFJ06208.1 hypothetical protein SELMODRAFT_25109, partial [Selaginella moellendorffii];protein SELMODRAFT_25109, partial [Selaginella moellendorffii] &gt	GO:0016491;GO:0055114;GO:0004324	oxidoreductase activity;oxidation-reduction process;ferredoxin-NADP+ reductase activity	K02641	petH	http://www.genome.jp/dbget-bin/www_bget?ko:K02641	Photosynthesis	ko00195	KOG1158(C)(NADP/FAD dependent oxidoreductase)	Ferredoxin--NADP	Ferredoxin--NADP reductase, leaf isozyme 1, chloroplastic OS=Arabidopsis thaliana GN=LFNR1 PE=1 SV=1
GeneID:Pha000693	84.06	63.24	52.48	128.18	2-oxoisovalerate dehydrogenase subunit beta 1, mitochondrial [Setaria italica] &gt;KQL22586.1 hypothetical protein SETIT_030257mg [Setaria italica]	GO:0008152;GO:0003824	metabolic process;catalytic activity	K00167	BCKDHB,bkdA2	http://www.genome.jp/dbget-bin/www_bget?ko:K00167	Valine, leucine and isoleucine degradation;Propanoate metabolism	ko00280,ko00640	KOG0524(C)(Pyruvate dehydrogenase E1, beta subunit)	2-oxoisovalerate	2-oxoisovalerate dehydrogenase subunit beta, mitochondrial OS=Dictyostelium discoideum GN=bkdB PE=3 SV=1
GeneID:Pha000691	29.43	23.64	10.33	6.56	isomerase [Dorcoceras hygrometricum]	GO:0003824;GO:0005737;GO:0009072	catalytic activity;cytoplasm;aromatic amino acid family metabolic process	K01800	maiA,GSTZ1	http://www.genome.jp/dbget-bin/www_bget?ko:K01800	Tyrosine metabolism	ko00350	KOG0868(O)(Glutathione S-transferase)	Probable	Probable maleylacetoacetate isomerase 2 OS=Drosophila melanogaster GN=GstZ2 PE=1 SV=1
novel.9087	1.48	4.89	6.65	4.5	-	-	-	-	-	-	-	-	-	-	-
GeneID:Pha000698	31.13	36.78	28.52	118.26	oxidase [Klebsormidium flaccidum]	GO:0052890;GO:0006635;GO:0003995;GO:0055114;GO:0005777;GO:0055088;GO:0009055;GO:0033539;GO:0050660;GO:0016627;GO:0008152;GO:0006631;GO:0000062;GO:0003997	oxidoreductase activity, acting on the CH-CH group of donors, with a flavin as acceptor;fatty acid beta-oxidation;acyl-CoA dehydrogenase activity;oxidation-reduction process;peroxisome;lipid homeostasis;electron carrier activity;fatty acid beta-oxidation using acyl-CoA dehydrogenase;flavin adenine dinucleotide binding;oxidoreductase activity, acting on the CH-CH group of donors;metabolic process;…	K00232	E1.3.3.6,ACOX1,ACOX3	http://www.genome.jp/dbget-bin/www_bget?ko:K00232	Peroxisome;Biosynthesis of unsaturated fatty acids;Fatty acid degradation;alpha-Linolenic acid metabolism;Fatty acid metabolism	ko04146,ko01040,ko00071,ko00592,ko01212	KOG0136(I)(Acyl-CoA oxidase)	Acyl-coenzyme	Acyl-coenzyme A oxidase 3, peroxisomal OS=Arabidopsis thaliana GN=ACX3 PE=1 SV=1
GeneID:Pha000699	7.9	7.35	4.55	7.62	-	-	-	-	-	-	-	-	-	-	-
GeneID:Pha006698	9.37	12.8	3.58	17.94	protein AXG93_620s1190 [Marchantia polymorpha subsp. polymorpha]	GO:0008312;GO:0005525;GO:0006614;GO:0003924;GO:0080085;GO:0009570;GO:0009507;GO:0048500	7S RNA binding;GTP binding;SRP-dependent cotranslational protein targeting to membrane;GTPase activity;signal recognition particle, chloroplast targeting;chloroplast stroma;chloroplast;signal recognition particle	K03106	SRP54,ffh	http://www.genome.jp/dbget-bin/www_bget?ko:K03106	Protein export	ko03060	KOG0781(U)(Signal recognition particle receptor, alpha subunit);KOG0780(U)(Signal recognition particle, subunit Srp54)	Signal	Signal recognition particle protein OS=Synechocystis sp. (strain PCC 6803 / Kazusa) GN=ffh PE=3 SV=1
GeneID:Pha006348	17.25	11.13	13.37	21.34	protein H632_c3128p0, partial [Helicosporidium sp. ATCC 50920]	GO:0016779	nucleotidyltransferase activity	K13291	TUT	http://www.genome.jp/dbget-bin/www_bget?ko:K13291	-	-	KOG2277(D)(S-M checkpoint control protein CID1 and related nucleotidyltransferases)	UTP:RNA	UTP:RNA uridylyltransferase 1 OS=Arabidopsis thaliana GN=URT1 PE=1 SV=2
GeneID:Pha006349	79.35	79.57	272.76	600.55	-	-	-	-	-	-	-	-	-	-	-
GeneID:Pha006346	0	0.25	0	0	-	-	-	-	-	-	-	-	-	-	-
GeneID:Pha006347	6.86	14.89	10.04	13.84	-	-	-	-	-	-	-	-	-	-	-
GeneID:Pha006344	0.62	1.54	12.56	30.47	-	-	-	-	-	-	-	-	-	-	-
GeneID:Pha006345	13.19	16.74	7.96	13.74	isomerase [Morus notabilis] &gt;EXB97439.1 15-cis-zeta-carotene isomerase [Morus notabilis]	GO:0016853;GO:0090471;GO:0005737;GO:0016120;GO:0009536;GO:0016021;GO:0009507;GO:0031969;GO:0016020	isomerase activity;9,15,9'-tri-cis-zeta-carotene isomerase activity;cytoplasm;carotene biosynthetic process;plastid;integral component of membrane;chloroplast;chloroplast membrane;membrane	K15744	Z-ISO	http://www.genome.jp/dbget-bin/www_bget?ko:K15744	Carotenoid biosynthesis	ko00906	-	15-cis-zeta-carotene	15-cis-zeta-carotene isomerase, chloroplastic OS=Arabidopsis thaliana GN=Z-ISO PE=1 SV=1
GeneID:Pha006342	22.76	17.03	12.8	22	EIE19689.1 mitochondrial carrier, partial [Coccomyxa subellipsoidea C-169];carrier, partial [Coccomyxa subellipsoidea C-169] &gt	GO:0016021;GO:0055085;GO:0006810;GO:0016020	integral component of membrane;transmembrane transport;transport;membrane	K15115	SLC25A32,MFT	http://www.genome.jp/dbget-bin/www_bget?ko:K15115	-	-	KOG0764(C)(Mitochondrial FAD carrier protein)	Mitochondrial	Mitochondrial nicotinamide adenine dinucleotide transporter 2 OS=Saccharomyces cerevisiae (strain ATCC 204508 / S288c) GN=YEA6 PE=1 SV=1
GeneID:Pha006343	7.89	12.67	16.12	27.27	-	-	-	-	-	-	-	-	-	-	-
GeneID:Pha006340	36.37	8.94	8.65	2.58	-	-	-	-	-	-	-	-	-	-	-
GeneID:Pha006341	5.3	6.14	12.47	6.92	-	-	-	-	-	-	-	-	-	-	-
novel.3108	0.09	0.03	0	1.26	uncharacterized protein LOC101758578 [Setaria italica]	-	-	-	-	-	-	-	-	-	-
GeneID:Pha008032	4.16	4.24	1.03	1.35	-	-	-	-	-	-	-	-	-	-	-
GeneID:Pha008033	125.98	130.54	89.47	241.4	E3 ubiquitin-protein ligase RNF181-like [Cucumis sativus] &gt;KGN60586.1 hypothetical protein Csa_2G000930 [Cucumis sativus]	GO:0016020;GO:0008270;GO:0016021;GO:0046872	membrane;zinc ion binding;integral component of membrane;metal ion binding	K11982	RNF115_126	http://www.genome.jp/dbget-bin/www_bget?ko:K11982	-	-	KOG0802(O)(E3 ubiquitin ligase)	E3	E3 ubiquitin-protein ligase RNF181 OS=Xenopus laevis GN=rnf181 PE=2 SV=1
GeneID:Pha008030	38.44	50.2	48.47	12.81	-	-	-	K03242	EIF2S3	http://www.genome.jp/dbget-bin/www_bget?ko:K03242	RNA transport	ko03013	GTPase));KOG0466(J)(Translation initiation factor 2, gamma subunit (eIF-2gamma	-	-
GeneID:Pha008031	1.53	0.62	0	0.42	-	-	-	-	-	-	-	-	-	-	-
GeneID:Pha004278	0	0	0	0	-	-	-	-	-	-	-	-	-	-	-
GeneID:Pha004279	3.56	1.67	3.94	3.32	-	-	-	-	-	-	-	-	-	-	-
GeneID:Pha008034	37.06	17.48	23.28	94.64	A mutase [Klebsormidium flaccidum]	GO:0016853;GO:0003824;GO:0004494;GO:0031419;GO:0008152;GO:0046872;GO:0016866	isomerase activity;catalytic activity;methylmalonyl-CoA mutase activity;cobalamin binding;metabolic process;metal ion binding;intramolecular transferase activity	K01847	MUT	http://www.genome.jp/dbget-bin/www_bget?ko:K01847	Valine, leucine and isoleucine degradation;Glyoxylate and dicarboxylate metabolism;Propanoate metabolism;Carbon metabolism	ko00280,ko00630,ko00640,ko01200	-	Probable	Probable methylmalonyl-CoA mutase, mitochondrial OS=Caenorhabditis elegans GN=mmcm-1 PE=3 SV=2
GeneID:Pha008035	0.02	0.06	0.01	0	protein product [Coffea canephora]	-	-	-	-	-	-	-	-	-	-
GeneID:Pha004274	1.41	0.37	0.42	1.28	-	-	-	-	-	-	-	-	-	-	-
GeneID:Pha004275	6.17	5.55	6.88	15.63	-	-	-	-	-	-	-	-	-	-	-
GeneID:Pha004276	2.67	3.83	4.02	12.76	-	-	-	-	-	-	-	-	-	-	-
GeneID:Pha004277	4.04	3.15	2.92	1.94	-	-	-	-	-	-	-	-	-	-	-
GeneID:Pha004270	88925.3	70898.2	102191	29038.1	ACO66052.1 predicted protein [Micromonas commoda];protein [Micromonas commoda] &gt	GO:0006564;GO:0004648;GO:0003824	L-serine biosynthetic process;O-phospho-L-serine:2-oxoglutarate aminotransferase activity;catalytic activity	K00831	serC,PSAT1	http://www.genome.jp/dbget-bin/www_bget?ko:K00831	Glycine, serine and threonine metabolism;Vitamin B6 metabolism;Biosynthesis of amino acids;Carbon metabolism	ko00260,ko00750,ko01230,ko01200	-	Phosphoserine	Phosphoserine aminotransferase OS=Hahella chejuensis (strain KCTC 2396) GN=serC PE=3 SV=1
GeneID:Pha004271	0.03	0.15	0.1	0.08	-	-	-	-	-	-	-	-	-	-	-
GeneID:Pha004272	0.94	1.41	0.77	0.34	-	-	-	-	-	-	-	-	-	-	-
GeneID:Pha004273	1	0.68	0.74	0.43	-	-	-	-	-	-	-	-	-	-	-
novel.5471	9.96	0.91	1.45	0.29	-	-	-	-	-	-	-	-	-	-	-
GeneID:Pha000968	7.56	13.28	8.29	11.53	protein TSUD_377940 [Trifolium subterraneum]	GO:0098655;GO:0015695;GO:0015791;GO:0010175;GO:0009751;GO:0005634;GO:0072488;GO:0046836;GO:0005737;GO:0006812;GO:0009816;GO:0008219;GO:0017089;GO:0051861	cation transmembrane transport;organic cation transport;polyol transport;sphingosine transmembrane transporter activity;response to salicylic acid;nucleus;ammonium transmembrane transport;glycolipid transport;cytoplasm;cation transport;defense response to bacterium, incompatible interaction;cell death;glycolipid transporter activity;glycolipid binding	-	-	-	-	-	-	Ceramide-1-phosphate	Ceramide-1-phosphate transfer protein OS=Danio rerio GN=cptp PE=2 SV=1
GeneID:Pha000969	87.55	71.1	40.34	24.27	KIY94972.1 hypothetical protein MNEG_12989 [Monoraphidium neglectum];protein MNEG_12989 [Monoraphidium neglectum] &gt	GO:0008565;GO:0005635;GO:0005829;GO:0042991;GO:0008536;GO:0006886	protein transporter activity;nuclear envelope;cytosol;transcription factor import into nucleus;Ran GTPase binding;intracellular protein transport	-	-	-	-	-	-	-	-
GeneID:Pha000964	1.99	0	0.67	0.79	-	-	-	-	-	-	-	-	-	-	-
GeneID:Pha000965	39.29	42.03	22.6	6.7	-	-	-	-	-	-	-	-	-	Chromophore	Chromophore lyase CpcS/CpeS 3 OS=Trichodesmium erythraeum (strain IMS101) GN=cpcS3 PE=3 SV=1
GeneID:Pha000966	0.77	2.24	1.91	8.2	binding enzyme, partial [Helicosporidium sp. ATCC 50920];EFJ52124.1 ADC synthase [Volvox carteri f. nagariensis];EDO96796.1 aminodeoxychorismate synthase [Chlamydomonas reinhardtii];protein [Micromonas pusilla CCMP1545] &gt;synthase [Volvox carteri f. nagariensis] &gt;EEH51423.1 predicted protein [Micromonas pusilla CCMP1545];synthase [Chlamydomonas reinhardtii] &gt	GO:0016833;GO:0009507;GO:0046820;GO:0046417;GO:0009058;GO:0009396;GO:0008152	oxo-acid-lyase activity;chloroplast;4-amino-4-deoxychorismate synthase activity;chorismate metabolic process;biosynthetic process;folic acid-containing compound biosynthetic process;metabolic process	K13950	pabAB	http://www.genome.jp/dbget-bin/www_bget?ko:K13950	Folate biosynthesis	ko00790	KOG1223(E)(Isochorismate synthase);KOG1224(J)(Para-aminobenzoate (PABA) synthase ABZ1)	Para-aminobenzoate;Probable	Para-aminobenzoate synthase OS=Streptomyces griseus GN=pab PE=3 SV=1;Probable aminodeoxychorismate synthase, chloroplastic OS=Oryza sativa subsp. japonica GN=ADCS PE=2 SV=1
GeneID:Pha000967	1.22	2.1	4.32	48.48	-	-	-	-	-	-	-	-	-	-	-
GeneID:Pha000960	0	0.05	0.04	0	uncharacterized protein LOC106454025 [Brassica napus]	-	-	-	-	-	-	-	KOG0017(R)(FOG: Transposon-encoded proteins with TYA, reverse transcriptase, integrase domains in various combinations)	Transposon	Transposon Ty3-I Gag-Pol polyprotein OS=Saccharomyces cerevisiae (strain ATCC 204508 / S288c) GN=TY3B-I PE=3 SV=2
GeneID:Pha000961	0.22	0	0.14	0.15	-	-	-	-	-	-	-	-	-	-	-
GeneID:Pha000962	2.48	3.11	4.37	5.15	-	-	-	-	-	-	-	-	-	-	-
GeneID:Pha000963	5.86	3.6	3.39	80.49	EER97099.1 hypothetical protein SORBI_002G278600 [Sorghum bicolor];protein SORBIDRAFT_02g031150 [Sorghum bicolor] &gt	GO:0006457;GO:0003755;GO:0000413;GO:0016853	protein folding;peptidyl-prolyl cis-trans isomerase activity;protein peptidyl-prolyl isomerization;isomerase activity	-	-	-	-	-	KOG0865(O)(Cyclophilin type peptidyl-prolyl cis-trans isomerase);KOG0880(O)(Peptidyl-prolyl cis-trans isomerase)	Peptidyl-prolyl	Peptidyl-prolyl cis-trans isomerase CYP21-2 OS=Arabidopsis thaliana GN=CYP21-2 PE=2 SV=1
GeneID:Pha006522	104.09	100.49	85.06	38.11	XP_008797938.1 PREDICTED: eukaryotic translation initiation factor 3 subunit J-like [Phoenix dactylifera] &gt;eukaryotic translation initiation factor 3 subunit J-like [Phoenix dactylifera] &gt;XP_008797940.1 PREDICTED: eukaryotic translation initiation factor 3 subunit J-like [Phoenix dactylifera]	GO:0003743;GO:0002181;GO:0006446;GO:0005737;GO:0016282;GO:0006413;GO:0005852;GO:0033290;GO:0001731;GO:0006412	translation initiation factor activity;cytoplasmic translation;regulation of translational initiation;cytoplasm;eukaryotic 43S preinitiation complex;translational initiation;eukaryotic translation initiation factor 3 complex;eukaryotic 48S preinitiation complex;formation of translation preinitiation complex;translation	K03245	EIF3J	http://www.genome.jp/dbget-bin/www_bget?ko:K03245	RNA transport	ko03013	-	-	-
GeneID:Pha006523	6.48	9.81	11.83	8.62	RNA-binding protein 8A [Daucus carota subsp. sativus]	GO:0000166;GO:0003676;GO:0005634;GO:0003723;GO:0006396;GO:0005737	nucleotide binding;nucleic acid binding;nucleus;RNA binding;RNA processing;cytoplasm	K12876	RBM8A,Y14	http://www.genome.jp/dbget-bin/www_bget?ko:K12876	Spliceosome;RNA transport;mRNA surveillance pathway	ko03040,ko03013,ko03015	KOG0130(R)(RNA-binding protein RBM8/Tsunagi (RRM superfamily))	RNA-binding	RNA-binding protein 8A-A OS=Xenopus laevis GN=rbm8a-a PE=2 SV=1
GeneID:Pha006520	22.37	46.35	50.64	25.58	CBA12009.1 1-deoxy-D-xylulose-5-phosphate synthase [Nicotiana tabacum];1-deoxy-D-xylulose-5-phosphate synthase, chloroplastic [Nicotiana tabacum] &gt	GO:0008661;GO:0016114;GO:0003824;GO:0008152	1-deoxy-D-xylulose-5-phosphate synthase activity;terpenoid biosynthetic process;catalytic activity;metabolic process	K01662	dxs	http://www.genome.jp/dbget-bin/www_bget?ko:K01662	Thiamine metabolism;Terpenoid backbone biosynthesis	ko00730,ko00900	-	1-deoxy-D-xylulose-5-phosphate	1-deoxy-D-xylulose-5-phosphate synthase OS=Magnetospirillum magneticum (strain AMB-1 / ATCC 700264) GN=dxs PE=3 SV=1
GeneID:Pha006521	9.4	11.31	35.39	14.5	EIE24239.1 putative phosphoribosylaminoimidazolecarboxamide [Coccomyxa subellipsoidea C-169];phosphoribosylaminoimidazolecarboxamide [Coccomyxa subellipsoidea C-169] &gt	GO:0006164;GO:0003937;GO:0003824;GO:0004643	purine nucleotide biosynthetic process;IMP cyclohydrolase activity;catalytic activity;phosphoribosylaminoimidazolecarboxamide formyltransferase activity	K00602	purH	http://www.genome.jp/dbget-bin/www_bget?ko:K00602	One carbon pool by folate;Purine metabolism	ko00670,ko00230	KOG2555(F)(AICAR transformylase/IMP cyclohydrolase/methylglyoxal synthase)	Bifunctional	Bifunctional purine biosynthesis protein PurH OS=Dinoroseobacter shibae (strain DSM 16493 / NCIMB 14021 / DFL 12) GN=purH PE=3 SV=1
GeneID:Pha006526	0.81	0.47	0.4	0.49	protein GPECTOR_21g703 [Gonium pectorale]	GO:0006397;GO:0016788;GO:0016787	mRNA processing;hydrolase activity, acting on ester bonds;hydrolase activity	K18328	DBR1	http://www.genome.jp/dbget-bin/www_bget?ko:K18328	-	-	KOG2863(A)(RNA lariat debranching enzyme)	Lariat	Lariat debranching enzyme OS=Drosophila pseudoobscura pseudoobscura GN=DBR1 PE=3 SV=2
GeneID:Pha006527	5.75	0.1	0.12	0.01	-	-	-	-	-	-	-	-	-	-	-
GeneID:Pha006524	4.46	16.7	83.22	54.59	glucose-6-phosphate 1-dehydrogenase, chloroplastic [Vitis vinifera]	GO:0050661;GO:0006006;GO:0016491;GO:0006098;GO:0004345;GO:0005975;GO:0055114	NADP binding;glucose metabolic process;oxidoreductase activity;pentose-phosphate shunt;glucose-6-phosphate dehydrogenase activity;carbohydrate metabolic process;oxidation-reduction process	K00036	G6PD,zwf	http://www.genome.jp/dbget-bin/www_bget?ko:K00036	Pentose phosphate pathway;Glutathione metabolism;Carbon metabolism	ko00030,ko00480,ko01200	KOG0563(G)(Glucose-6-phosphate 1-dehydrogenase)	Glucose-6-phosphate	Glucose-6-phosphate 1-dehydrogenase 2, chloroplastic OS=Arabidopsis thaliana GN=At5g13110 PE=1 SV=2
GeneID:Pha006525	0.85	0	0.93	4.68	-	-	-	-	-	-	-	-	-	-	-
GeneID:Pha006528	14.63	37.15	55.93	135.82	-	-	-	-	-	-	-	-	-	-	-
GeneID:Pha006529	0.59	0.57	0.96	0.34	[Klebsormidium flaccidum]	GO:0000178;GO:0006396	exosome (RNase complex);RNA processing	K03678	RRP45,EXOSC9	http://www.genome.jp/dbget-bin/www_bget?ko:K03678	RNA degradation	ko03018	KOG1614(J)(Exosomal 3'-5' exoribonuclease complex, subunit Rrp45)	Exosome	Exosome complex component RRP45A OS=Arabidopsis thaliana GN=RRP45A PE=2 SV=1
GeneID:Pha009619	0	0	0	0	protein translocase subunit SECA1, chloroplastic [Setaria italica] &gt;KQL04989.1 hypothetical protein SETIT_000166mg [Setaria italica]	GO:0015031;GO:0009536;GO:0006605;GO:0005524;GO:0017038;GO:0000166;GO:0016020;GO:0006886;GO:0006810	protein transport;plastid;protein targeting;ATP binding;protein import;nucleotide binding;membrane;intracellular protein transport;transport	K03070	secA	http://www.genome.jp/dbget-bin/www_bget?ko:K03070	Protein export	ko03060	-	Protein	Protein translocase subunit SecA OS=Pyropia yezoensis GN=secA PE=3 SV=1
novel.9542	1.99	3.58	1.47	8.83	-	-	-	-	-	-	-	-	-	-	-
novel.4211	4.39	21.62	15.88	1.24	-	-	-	-	-	-	-	-	-	-	-
GeneID:Pha002997	2.32	2.46	1.39	2.2	protein [Physcomitrella patens] &gt;EDQ69246.1 predicted protein [Physcomitrella patens]	GO:0016888;GO:0006308;GO:0004536;GO:0016788;GO:0005634	endodeoxyribonuclease activity, producing 5'-phosphomonoesters;DNA catabolic process;deoxyribonuclease activity;hydrolase activity, acting on ester bonds;nucleus	K03424	tatD	http://www.genome.jp/dbget-bin/www_bget?ko:K03424	-	-	KOG3020(L)(TatD-related DNase)	Putative	Putative deoxyribonuclease TATDN1 OS=Xenopus laevis GN=tatdn1 PE=2 SV=1
GeneID:Pha002996	1.78	1.56	1.1	0.72	XP_009342683.1 PREDICTED: serine/threonine-protein kinase TOUSLED-like isoform X1 [Pyrus x bretschneideri];serine/threonine-protein kinase TOUSLED-like isoform X1 [Pyrus x bretschneideri] &gt	-	-	K08864	TLK	http://www.genome.jp/dbget-bin/www_bget?ko:K08864	-	-	KOG1151(T)(Tousled-like protein kinase)	Serine/threonine-protein	Serine/threonine-protein kinase tousled-like 2 OS=Danio rerio GN=tlk2 PE=2 SV=2
novel.3107	6.47	11.93	20.38	11.03	-	-	-	-	-	-	-	-	-	-	-
GeneID:Pha002994	0.1	0.05	0	0	-	-	-	-	-	-	-	-	-	-	-
GeneID:Pha002993	12.45	11.66	19.43	46.47	protein JCGZ_19328 [Jatropha curcas]	GO:0032784;GO:0006139;GO:0006357;GO:0003677;GO:0003676	regulation of DNA-templated transcription, elongation;nucleobase-containing compound metabolic process;regulation of transcription from RNA polymerase II promoter;DNA binding;nucleic acid binding	K11292	SUPT6H,SPT6	http://www.genome.jp/dbget-bin/www_bget?ko:K11292	-	-	KOG1856(A)(Transcription elongation factor SPT6)	Transcription	Transcription elongation factor SPT6 homolog OS=Arabidopsis thaliana GN=SPT6 PE=1 SV=1
GeneID:Pha002991	3.92	3.62	6.09	1	phospholipid-binding Copine family protein [Klebsormidium flaccidum]	GO:0060548;GO:0005544	negative regulation of cell death;calcium-dependent phospholipid binding	-	-	-	-	-	KOG1327(T)(Copine)	Copine-5	Copine-5 OS=Mus musculus GN=Cpne5 PE=1 SV=1
GeneID:Pha002990	14.39	15.41	11.14	9.52	recQ-mediated genome instability protein 1 [Elaeis guineensis]	-	-	K10990	RMI1,BRAP75	http://www.genome.jp/dbget-bin/www_bget?ko:K10990	-	-	-	-	-
GeneID:Pha002998	28.55	19.24	16.92	13.36	JAT67856.1 putative S-acyltransferase At3g60800 [Anthurium amnicola];S-acyltransferase At3g60800 [Anthurium amnicola] &gt	GO:0046872;GO:0016740;GO:0016021;GO:0016020;GO:0016746;GO:0008270;GO:0019706	metal ion binding;transferase activity;integral component of membrane;membrane;transferase activity, transferring acyl groups;zinc ion binding;protein-cysteine S-palmitoyltransferase activity	K20028	ZDHHC2_15_20	http://www.genome.jp/dbget-bin/www_bget?ko:K20028	-	-	-	Probable	Probable protein S-acyltransferase 12 OS=Arabidopsis thaliana GN=PAT12 PE=2 SV=1
GeneID:Pha008573	6.9	10.16	2.19	3.16	KQL03471.1 hypothetical protein SETIT_003130mg [Setaria italica];universal stress protein in QAH/OAS sulfhydrylase 3&apos;region-like [Setaria italica] &gt	GO:0006950	response to stress	-	-	-	-	-	-	-	-
GeneID:Pha008571	3.64	1.22	0.47	7.21	uncharacterized protein LOC103976373 [Musa acuminata subsp. malaccensis];stress protein family protein [Klebsormidium flaccidum]	GO:0006950	response to stress	-	-	-	-	-	-	Universal	Universal stress protein MJ0531 OS=Methanocaldococcus jannaschii (strain ATCC 43067 / DSM 2661 / JAL-1 / JCM 10045 / NBRC 100440) GN=MJ0531 PE=3 SV=1
GeneID:Pha008570	34.57	19.74	40.14	35.21	protein [Bathycoccus prasinos] &gt;CCO18128.1 predicted protein [Bathycoccus prasinos]	GO:0016021;GO:0016020;GO:0004190	integral component of membrane;membrane;aspartic-type endopeptidase activity	K09595	HM13	http://www.genome.jp/dbget-bin/www_bget?ko:K09595	-	-	KOG2442(R)(Uncharacterized conserved protein, contains PA domain)	Minor	Minor histocompatibility antigen H13 OS=Mus musculus GN=Hm13 PE=1 SV=1
GeneID:Pha008577	3.85	13.13	5.42	39.71	-	-	-	-	-	-	-	-	-	-	-
GeneID:Pha008576	56.28	130.16	152.86	47.66	protein MNEG_2991 [Monoraphidium neglectum] &gt;KIZ04963.1 hypothetical protein MNEG_2991 [Monoraphidium neglectum]	GO:0055114;GO:0016491;GO:0005783;GO:0016021;GO:0030148;GO:0006633;GO:0006629;GO:0016020;GO:0042284;GO:0006631;GO:0005789	oxidation-reduction process;oxidoreductase activity;endoplasmic reticulum;integral component of membrane;sphingolipid biosynthetic process;fatty acid biosynthetic process;lipid metabolic process;membrane;sphingolipid delta-4 desaturase activity;fatty acid metabolic process;endoplasmic reticulum membrane	K04712	DEGS	http://www.genome.jp/dbget-bin/www_bget?ko:K04712	Sphingolipid metabolism	ko00600	KOG2987(I)(Fatty acid desaturase)	Putative;Sphingolipid	Putative sphingolipid delta(4)-desaturase/C4-monooxygenase OS=Caenorhabditis elegans GN=ttm-5 PE=3 SV=1;Sphingolipid delta(4)-desaturase DES1 OS=Xenopus tropicalis GN=degs1 PE=2 SV=1
GeneID:Pha003824	12.21	19.65	25.19	5	DNA-directed RNA polymerase II subunit RPB7 [Beta vulgaris subsp. vulgaris]	GO:0006367;GO:0045948;GO:0003676;GO:0000932;GO:0003727;GO:0003697;GO:0000291;GO:0031369;GO:0005665;GO:0003899;GO:0006351;GO:0060213	transcription initiation from RNA polymerase II promoter;positive regulation of translational initiation;nucleic acid binding;P-body;single-stranded RNA binding;single-stranded DNA binding;nuclear-transcribed mRNA catabolic process, exonucleolytic;translation initiation factor binding;DNA-directed RNA polymerase II, core complex;DNA-directed 5'-3' RNA polymerase activity;transcription, DNA-templa…	K03015	RPB7,POLR2G	http://www.genome.jp/dbget-bin/www_bget?ko:K03015	RNA polymerase;Purine metabolism;Pyrimidine metabolism	ko03020,ko00230,ko00240	KOG3298(K)(DNA-directed RNA polymerase subunit E')	DNA-directed	DNA-directed RNA polymerase II subunit rpb7 OS=Dictyostelium discoideum GN=polr2g PE=3 SV=1
GeneID:Pha003825	1.29	1.81	1.14	0.15	protein ABHD17C-like [Capsicum annuum]	-	-	-	-	-	-	-	KOG1552(R)(Predicted alpha/beta hydrolase)	Protein	Protein ABHD17C OS=Danio rerio GN=abhd17c PE=2 SV=1
GeneID:Pha003826	180.69	71.01	98.82	119.61	splicing factor SC35, partial [Noccaea caerulescens]	GO:0005681;GO:0003676;GO:0005829;GO:0000166;GO:0006397;GO:0016020;GO:0016607;GO:0000398;GO:0003729;GO:0008380;GO:0005634;GO:0003723	spliceosomal complex;nucleic acid binding;cytosol;nucleotide binding;mRNA processing;membrane;nuclear speck;mRNA splicing, via spliceosome;mRNA binding;RNA splicing;nucleus;RNA binding	K12891	SFRS2	http://www.genome.jp/dbget-bin/www_bget?ko:K12891	Spliceosome	ko03040	KOG0118(R)(FOG: RRM domain)	Serine/arginine-rich	Serine/arginine-rich splicing factor SC35 OS=Arabidopsis thaliana GN=SC35 PE=1 SV=1
GeneID:Pha003827	77.37	59.5	52.59	39.64	zinc finger CCCH domain-containing protein 11-like [Pyrus x bretschneideri]	-	-	-	-	-	-	-	KOG1763(R)(Uncharacterized conserved protein, contains CCCH-type Zn-finger)	Zinc	Zinc finger CCCH domain-containing protein 15 homolog OS=Dictyostelium discoideum GN=DDB_G0292410 PE=3 SV=1
GeneID:Pha003820	0.51	0.85	0.93	2.34	-	-	-	-	-	-	-	-	-	-	-
GeneID:Pha003821	54.63	56.99	98.77	131.61	[Anthurium amnicola]	GO:0005887;GO:0016020;GO:0015250;GO:0006810;GO:0009992;GO:0005215;GO:0016021;GO:0015254;GO:0034220	integral component of plasma membrane;membrane;water channel activity;transport;cellular water homeostasis;transporter activity;integral component of membrane;glycerol channel activity;ion transmembrane transport	K06067	HDAC1_2	http://www.genome.jp/dbget-bin/www_bget?ko:K06067	-	-	KOG0223(G)(Aquaporin (major intrinsic protein family))	Glycerol	Glycerol uptake facilitator protein OS=Escherichia coli O6:H1 (strain CFT073 / ATCC 700928 / UPEC) GN=glpF PE=3 SV=1
GeneID:Pha003822	0.32	0.51	1.4	0.3	-	-	-	-	-	-	-	-	-	-	-
GeneID:Pha003823	235.73	314.58	183.19	227.95	peroxidase 2 [Momordica charantia]	GO:0006979;GO:0055114;GO:0020037;GO:0004601	response to oxidative stress;oxidation-reduction process;heme binding;peroxidase activity	K00434	E1.11.1.11	http://www.genome.jp/dbget-bin/www_bget?ko:K00434	Ascorbate and aldarate metabolism;Glutathione metabolism	ko00053,ko00480	-	L-ascorbate	L-ascorbate peroxidase 1, cytosolic OS=Arabidopsis thaliana GN=APX1 PE=1 SV=2
GeneID:Pha008574	6.63	6.63	9.54	9.1	-	-	-	-	-	-	-	-	-	-	-
GeneID:Pha003828	0	0	0	0	-	-	-	-	-	-	-	-	-	-	-
GeneID:Pha003829	6.29	1.07	0.17	3.1	-	-	-	-	-	-	-	-	-	-	-
GeneID:Pha006791	1.84	1.12	1.15	0.08	protein CHLREDRAFT_144252 [Chlamydomonas reinhardtii] &gt;EDP05645.1 predicted protein, partial [Chlamydomonas reinhardtii]	GO:0015923;GO:0005773;GO:0004559;GO:0006013;GO:0003824;GO:0016787;GO:0016798;GO:0005975;GO:0008152;GO:0004553;GO:0046872;GO:0008270;GO:0030246;GO:0006517	mannosidase activity;vacuole;alpha-mannosidase activity;mannose metabolic process;catalytic activity;hydrolase activity;hydrolase activity, acting on glycosyl bonds;carbohydrate metabolic process;metabolic process;hydrolase activity, hydrolyzing O-glycosyl compounds;metal ion binding;zinc ion binding;carbohydrate binding;protein deglycosylation	K01191	E3.2.1.24	http://www.genome.jp/dbget-bin/www_bget?ko:K01191	Other glycan degradation	ko00511	KOG4342(G)(Alpha-mannosidase)	Alpha-mannosidase	Alpha-mannosidase G OS=Dictyostelium discoideum GN=manG PE=1 SV=1
GeneID:Pha002199	0.46	1.72	0.29	0.67	-	-	-	-	-	-	-	-	-	-	-
GeneID:Pha002198	0	1.03	1.53	0	-	-	-	-	-	-	-	-	-	-	-
GeneID:Pha002197	0.65	0.59	0.24	0	-	-	-	-	-	-	-	-	-	-	-
GeneID:Pha002196	0.83	1.24	0.29	0.78	-	-	-	-	-	-	-	-	-	-	-
GeneID:Pha002195	0	0	0	0	-	-	-	-	-	-	-	-	-	-	-
GeneID:Pha002194	190.28	276.43	189.62	50.34	LOW QUALITY PROTEIN: mediator of RNA polymerase II transcription subunit 31 [Tarenaya hassleriana];protein product [Coffea canephora];mediator of RNA polymerase II transcription subunit 31-like [Brassica oleracea var. oleracea]	GO:0001104;GO:0006355;GO:0016592	RNA polymerase II transcription cofactor activity;regulation of transcription, DNA-templated;mediator complex	K15153	MED31,SOH1	http://www.genome.jp/dbget-bin/www_bget?ko:K15153	-	-	KOG4086(KL)(Transcriptional regulator SOH1)	Mediator	Mediator of RNA polymerase II transcription subunit 31 OS=Arabidopsis thaliana GN=MED31 PE=1 SV=1
GeneID:Pha002193	4.52	4.8	6.52	3.95	protein KFL_000090390 [Klebsormidium flaccidum]	GO:0016021;GO:0016020	integral component of membrane;membrane	-	-	-	-	-	-	Beta-arabinofuranosyltransferase	Beta-arabinofuranosyltransferase RAY1 OS=Arabidopsis thaliana GN=RAY1 PE=2 SV=1
GeneID:Pha002192	0	0	0	0	-	-	-	-	-	-	-	-	-	-	-
GeneID:Pha002191	0.05	0	0	0	XP_017242727.1 PREDICTED: uncharacterized protein LOC108214963 [Daucus carota subsp. sativus] &gt;XP_017242726.1 PREDICTED: uncharacterized protein LOC108214963 [Daucus carota subsp. sativus] &gt;uncharacterized protein LOC109134444 [Beta vulgaris subsp. vulgaris];uncharacterized protein LOC108214963 [Daucus carota subsp. sativus] &gt;XP_017242728.1 PREDICTED: uncharacterized protein LOC108214963…	-	-	-	-	-	-	-	-	-	-
GeneID:Pha002190	3.78	3.42	3.56	7.65	-	-	-	-	-	-	-	-	-	-	-
GeneID:Pha002333	13.91	11.57	4.19	1.31	cyclin-dependent kinase D-1-like [Phoenix dactylifera]	-	-	K02202	CDK7	http://www.genome.jp/dbget-bin/www_bget?ko:K02202	Nucleotide excision repair;Basal transcription factors	ko03420,ko03022	KOG0663(R)(Protein kinase PITSLRE and related kinases)	Cyclin-dependent	Cyclin-dependent kinase D-3 OS=Arabidopsis thaliana GN=CDKD-3 PE=1 SV=1
GeneID:Pha002332	21.35	18.01	16.82	4.24	protein KFL_007570040 [Klebsormidium flaccidum]	-	-	-	-	-	-	-	-	-	-
GeneID:Pha002331	0.88	0.31	0.12	0.21	-	-	-	-	-	-	-	-	-	-	-
GeneID:Pha002330	1.62	1.22	0.29	0.51	-	-	-	-	-	-	-	-	-	-	-
GeneID:Pha002337	15.83	25.81	14.71	3556.87	-	-	-	-	-	-	-	-	-	-	-
GeneID:Pha002336	2.66	9.94	5.01	16.87	-	-	-	-	-	-	-	-	-	-	-
GeneID:Pha002335	319.05	182.54	91.77	115.32	-	-	-	-	-	-	-	-	-	-	-
GeneID:Pha002334	17.49	16.15	4.54	4.93	binding cassette subfamily B [Klebsormidium flaccidum]	GO:0005524;GO:0016887;GO:0016021;GO:0016020;GO:0055085;GO:0006810;GO:0000166;GO:0042626	ATP binding;ATPase activity;integral component of membrane;membrane;transmembrane transport;transport;nucleotide binding;ATPase activity, coupled to transmembrane movement of substances	K05658	ABCB1	http://www.genome.jp/dbget-bin/www_bget?ko:K05658	ABC transporters	ko02010	KOG0055(Q)(Multidrug/pheromone exporter, ABC superfamily)	ABC	ABC transporter B family member 2 OS=Dictyostelium discoideum GN=abcB2 PE=3 SV=1
GeneID:Pha006795	40.49	59.26	85.5	132.73	ABO99602.1 predicted protein, partial [Ostreococcus lucimarinus CCE9901];protein, partial [Ostreococcus lucimarinus CCE9901] &gt	GO:0005739;GO:0045454;GO:0009055;GO:0015035;GO:0046872;GO:0051536;GO:0051537	mitochondrion;cell redox homeostasis;electron carrier activity;protein disulfide oxidoreductase activity;metal ion binding;iron-sulfur cluster binding;2 iron, 2 sulfur cluster binding	K07390	grxD,GLRX5	http://www.genome.jp/dbget-bin/www_bget?ko:K07390	-	-	KOG0911(O)(Glutaredoxin-related protein)	Monothiol	Monothiol glutaredoxin-4 OS=Schizosaccharomyces pombe (strain 972 / ATCC 24843) GN=grx4 PE=1 SV=1
GeneID:Pha002339	3.65	2.51	0	0	-	-	-	-	-	-	-	-	-	-	-
GeneID:Pha007129	0.22	0.69	1.53	0.43	-	-	-	-	-	-	-	-	-	-	-
GeneID:Pha002448	121.39	123.63	127.38	88.22	protein GPECTOR_2g1436 [Gonium pectorale]	GO:0016021;GO:0016020;GO:0016298;GO:0006629	integral component of membrane;membrane;lipase activity;lipid metabolic process	K01054	MGLL	http://www.genome.jp/dbget-bin/www_bget?ko:K01054	Glycerolipid metabolism	ko00561	-	Monoglyceride	Monoglyceride lipase OS=Homo sapiens GN=MGLL PE=1 SV=2
GeneID:Pha009081	593.97	383.08	227.63	17	XP_001696138.1 stress-related chlorophyll a/b binding protein 3 [Chlamydomonas reinhardtii] &gt;chlorophyll a/b binding protein 2 [Chlamydomonas reinhardtii] &gt;EDP01087.1 stress-related chlorophyll a/b binding protein 3 [Chlamydomonas reinhardtii];EDP01013.1 stress-related chlorophyll a/b binding protein 2 [Chlamydomonas reinhardtii] &gt;CCO66741.1 Light harvesting complex protein [Bathycoccus …	GO:0009507;GO:0009522;GO:0016020;GO:0009579;GO:0018298;GO:0009416;GO:0009535;GO:0009765;GO:0015979;GO:0031409;GO:0016168;GO:0016021;GO:0009768;GO:0046872	chloroplast;photosystem I;membrane;thylakoid;protein-chromophore linkage;response to light stimulus;chloroplast thylakoid membrane;photosynthesis, light harvesting;photosynthesis;pigment binding;chlorophyll binding;integral component of membrane;photosynthesis, light harvesting in photosystem I;metal ion binding	K08907	LHCA1	http://www.genome.jp/dbget-bin/www_bget?ko:K08907	Photosynthesis - antenna proteins	ko00196	-	Fucoxanthin-chlorophyll;Fucoxanthin-chlorophyll	Fucoxanthin-chlorophyll a-c binding protein, chloroplastic OS=Isochrysis galbana GN=FCP PE=1 SV=1;Fucoxanthin-chlorophyll a-c binding protein F, chloroplastic OS=Phaeodactylum tricornutum GN=FCPF PE=3 SV=1
GeneID:Pha006797	191.44	144.98	150.32	106.68	vesicle transport protein SFT2B [Cucumis sativus] &gt;vesicle transport protein SFT2B [Arachis duranensis] &gt;ESW33536.1 hypothetical protein PHAVU_001G078100g [Phaseolus vulgaris];XP_016204089.1 PREDICTED: vesicle transport protein SFT2B [Arachis ipaensis];protein PHAVU_001G078100g [Phaseolus vulgaris] &gt;XP_011649441.1 PREDICTED: vesicle transport protein SFT2B [Cucumis sativus] &gt;KGN62229.…	GO:0006810;GO:0016021;GO:0016192;GO:0016020	transport;integral component of membrane;vesicle-mediated transport;membrane	-	-	-	-	-	KOG2887(U)(Membrane protein involved in ER to Golgi transport)	Vesicle	Vesicle transport protein SFT2B OS=Mus musculus GN=Sft2d2 PE=1 SV=1
novel.2774	31.51	5.6	1.12	9.28	-	-	-	-	-	-	-	-	-	-	-
GeneID:Pha008228	895.24	577.14	696.82	1743.5	protein CHLNCDRAFT_53640 [Chlorella variabilis] &gt;EFN53705.1 hypothetical protein CHLNCDRAFT_53640 [Chlorella variabilis]	GO:0006508;GO:0016787;GO:0008236;GO:0008233;GO:0004252	proteolysis;hydrolase activity;serine-type peptidase activity;peptidase activity;serine-type endopeptidase activity	-	-	-	-	-	-	Brachyurin	Brachyurin OS=Uca pugilator PE=1 SV=2
GeneID:Pha009083	2.11	4.19	4.45	1.1	mutase [Klebsormidium flaccidum]	GO:0005975;GO:0004610;GO:0006048;GO:0016868;GO:0000287;GO:0071704;GO:0005829;GO:0046872;GO:0016740	carbohydrate metabolic process;phosphoacetylglucosamine mutase activity;UDP-N-acetylglucosamine biosynthetic process;intramolecular transferase activity, phosphotransferases;magnesium ion binding;organic substance metabolic process;cytosol;metal ion binding;transferase activity	K01836	PGM3	http://www.genome.jp/dbget-bin/www_bget?ko:K01836	Amino sugar and nucleotide sugar metabolism	ko00520	KOG2537(G)(Phosphoglucomutase/phosphomannomutase)	Phosphoacetylglucosamine	Phosphoacetylglucosamine mutase OS=Sus scrofa GN=PGM3 PE=1 SV=2
GeneID:Pha001978	148.77	110.65	105.72	37.79	XP_016449949.1 PREDICTED: transmembrane emp24 domain-containing protein p24beta3-like [Nicotiana tabacum];transmembrane emp24 domain-containing protein p24beta3-like [Nicotiana sylvestris] &gt;membrane protein C17A5.08 [Anthurium amnicola];protein P24B, partial [Anthurium amnicola]	GO:0005783;GO:0016020;GO:0016021;GO:0005789;GO:0005773;GO:0006810;GO:0005794	endoplasmic reticulum;membrane;integral component of membrane;endoplasmic reticulum membrane;vacuole;transport;Golgi apparatus	K20347	TMED2,EMP24	http://www.genome.jp/dbget-bin/www_bget?ko:K20347	-	-	KOG1693(U)(emp24/gp25L/p24 family of membrane trafficking proteins);KOG1692(U)(Putative cargo transport protein EMP24 (p24 protein family))	Transmembrane;Transmembrane	Transmembrane emp24 domain-containing protein 2 OS=Rattus norvegicus GN=Tmed2 PE=1 SV=1;Transmembrane emp24 domain-containing protein A OS=Dictyostelium discoideum GN=empA PE=3 SV=1
GeneID:Pha001979	20.25	11.57	13.22	4.67	-	-	-	-	-	-	-	-	-	Dynein	Dynein heavy chain, cytoplasmic OS=Dictyostelium discoideum GN=dhcA PE=1 SV=2
novel.8354	5.71	4.28	4.46	9.37	-	-	-	-	-	-	-	-	-	-	-
GeneID:Pha001970	13.58	21.59	65.08	50.18	pumilio homolog 24 isoform X1 [Nelumbo nucifera]	GO:0003723	RNA binding	K14844	PUF6	http://www.genome.jp/dbget-bin/www_bget?ko:K14844	-	-	-	Pumilio	Pumilio homolog 3 OS=Mus musculus GN=Pum3 PE=1 SV=2
GeneID:Pha001971	55.06	64.6	68.23	69.96	protein KFL_000050250 [Klebsormidium flaccidum]	GO:0055114;GO:0004601	oxidation-reduction process;peroxidase activity	-	-	-	-	-	-	-	-
GeneID:Pha001972	49.62	78.03	134.19	178.43	-	-	-	-	-	-	-	-	-	-	-
GeneID:Pha001973	17.3	25.01	42.98	18.91	-	-	-	-	-	-	-	-	-	-	-
GeneID:Pha001974	286.9	365.1	445.23	886.96	EIE24822.1 flagellar associated protein [Coccomyxa subellipsoidea C-169];ABC transporter ATP-binding protein C16H5.08c [Anthurium amnicola];protein VOLCADRAFT_93958 [Volvox carteri f. nagariensis] &gt;associated protein [Coccomyxa subellipsoidea C-169] &gt;EFJ45830.1 hypothetical protein VOLCADRAFT_93958 [Volvox carteri f. nagariensis]	GO:0000166;GO:0031514;GO:0016887;GO:0005524;GO:0046872	nucleotide binding;motile cilium;ATPase activity;ATP binding;metal ion binding	K06185	ABCF2	http://www.genome.jp/dbget-bin/www_bget?ko:K06185	-	-	KOG0066(J)(eIF2-interacting protein ABC50 (ABC superfamily));KOG0927(R)(Predicted transporter (ABC superfamily));KOG0062(EJ)(ATPase component of ABC transporters with duplicated ATPase domains/Translation elongation factor EF-3b)	ABC;ABC	ABC transporter F family member 2 OS=Dictyostelium discoideum GN=abcF2 PE=3 SV=1;ABC transporter ATP-binding protein ARB1 OS=Saccharomyces cerevisiae (strain ATCC 204508 / S288c) GN=ARB1 PE=1 SV=1
GeneID:Pha001975	5.69	12.72	6.52	36.27	protein CHLNCDRAFT_134530 [Chlorella variabilis] &gt;associated protein [Coccomyxa subellipsoidea C-169] &gt;EFN55236.1 hypothetical protein CHLNCDRAFT_134530 [Chlorella variabilis];EFJ51932.1 hypothetical protein VOLCADRAFT_116135 [Volvox carteri f. nagariensis];EIE24822.1 flagellar associated protein [Coccomyxa subellipsoidea C-169];protein VOLCADRAFT_116135 [Volvox carteri f. nagariensis] &gt	GO:0031514;GO:0019104;GO:0016887;GO:0008263;GO:0000166;GO:0006285;GO:0006281;GO:0004844;GO:0005524;GO:0046872	motile cilium;DNA N-glycosylase activity;ATPase activity;pyrimidine-specific mismatch base pair DNA N-glycosylase activity;nucleotide binding;base-excision repair, AP site formation;DNA repair;uracil DNA N-glycosylase activity;ATP binding;metal ion binding	K03649;K06185	MUG,TDG;ABCF2	http://www.genome.jp/dbget-bin/www_bget?ko:K03649;http://www.genome.jp/dbget-bin/www_bget?ko:K06185	Base excision repair	ko03410	KOG0066(J)(eIF2-interacting protein ABC50 (ABC superfamily))	ABC	ABC transporter F family member 2 OS=Dictyostelium discoideum GN=abcF2 PE=3 SV=1
GeneID:Pha001976	0.73	0.92	2.71	2.09	-	-	-	-	-	-	-	-	-	-	-
GeneID:Pha001977	5.74	4.7	6.84	9.88	-	-	-	-	-	-	-	-	-	-	-
GeneID:Pha005879	137.43	74.1	94.85	53.1	AltName: Full=Methionine adenosyltransferase; Short=MAT &gt;A8HYU5.1 RecName: Full=S-adenosylmethionine synthase;synthetase [Chlorella variabilis] &gt; Short=AdoMet synthase;synthetase [Chlamydomonas reinhardtii] &gt;EDP08638.1 S-Adenosylmethionine synthetase [Chlamydomonas reinhardtii];EFN55947.1 S-adenosyl-L-methionine synthetase [Chlorella variabilis]	GO:0000166;GO:0005829;GO:0016740;GO:0005507;GO:0005524;GO:0046872;GO:0009506;GO:0006730;GO:0006556;GO:0005886;GO:0005737;GO:0004478	nucleotide binding;cytosol;transferase activity;copper ion binding;ATP binding;metal ion binding;plasmodesma;one-carbon metabolic process;S-adenosylmethionine biosynthetic process;plasma membrane;cytoplasm;methionine adenosyltransferase activity	K00789	metK	http://www.genome.jp/dbget-bin/www_bget?ko:K00789	Cysteine and methionine metabolism;Biosynthesis of amino acids	ko00270,ko01230	KOG1506(H)(S-adenosylmethionine synthetase)	S-adenosylmethionine;S-adenosylmethionine	S-adenosylmethionine synthase OS=Chlamydomonas reinhardtii GN=METM PE=3 SV=1;S-adenosylmethionine synthase OS=Ostreococcus lucimarinus (strain CCE9901) GN=METK-1 PE=3 SV=1
GeneID:Pha005878	861.67	474.09	615.58	113.34	family transporter: phosphate [Ostreococcus lucimarinus CCE9901] &gt;ABP00484.1 PiT family transporter: phosphate [Ostreococcus lucimarinus CCE9901]	GO:0006817;GO:0006810;GO:0016021;GO:0035435;GO:0005887;GO:0005315;GO:0016020	phosphate ion transport;transport;integral component of membrane;phosphate ion transmembrane transport;integral component of plasma membrane;inorganic phosphate transmembrane transporter activity;membrane	K14640	SLC20A,PIT	http://www.genome.jp/dbget-bin/www_bget?ko:K14640	-	-	-	Sodium-dependent	Sodium-dependent phosphate transporter 1 OS=Felis catus GN=Slc20a1 PE=2 SV=2
GeneID:Pha005875	0.99	0.9	1.46	4.82	-	-	-	-	-	-	-	-	-	-	-
GeneID:Pha005874	0.68	0.36	13.14	3.24	-	-	-	-	-	-	-	-	-	-	-
GeneID:Pha005877	0.21	1.23	0.17	0	-	-	-	-	-	-	-	-	-	-	-
GeneID:Pha005876	0.07	0.15	0.21	0.76	-	-	-	-	-	-	-	-	-	-	-
GeneID:Pha005871	3.98	2.44	2.96	2.99	-	-	-	-	-	-	-	-	-	-	-
GeneID:Pha005870	0.53	1.02	1.84	1.72	-	-	-	-	-	-	-	-	-	-	-
GeneID:Pha005873	0	25.06	0	0	-	-	-	-	-	-	-	-	-	-	-
GeneID:Pha005872	5.22	12.04	14.7	12.8	lipase-like [Dorcoceras hygrometricum]	-	-	-	-	-	-	-	-	Monoacylglycerol	Monoacylglycerol lipase OS=Mycobacterium tuberculosis (strain ATCC 25618 / H37Rv) GN=Rv0183 PE=1 SV=2
GeneID:Pha010134	0.04	0.09	0.03	0.01	KQK12702.1 hypothetical protein BRADI_1g05467 [Brachypodium distachyon];tryptophan synthase alpha chain [Brachypodium distachyon] &gt	GO:0016829;GO:0009507;GO:0030170;GO:0003824;GO:0000162;GO:0004834;GO:0008152;GO:0005737;GO:0006568	lyase activity;chloroplast;pyridoxal phosphate binding;catalytic activity;tryptophan biosynthetic process;tryptophan synthase activity;metabolic process;cytoplasm;tryptophan metabolic process	K01695	trpA	http://www.genome.jp/dbget-bin/www_bget?ko:K01695	Glycine, serine and threonine metabolism;Phenylalanine, tyrosine and tryptophan biosynthesis;Biosynthesis of amino acids	ko00260,ko00400,ko01230	-	Tryptophan	Tryptophan synthase alpha chain OS=Pyropia yezoensis GN=trpA PE=3 SV=1
GeneID:Pha009349	0	0.26	0.07	0.12	protein L5 (chloroplast) [Neocystis brevis] &gt;AIT94434.1 ribosomal protein L5 (chloroplast) [Neocystis brevis]	GO:0003735;GO:0003723;GO:0009536;GO:0019843;GO:0030529;GO:0006412;GO:0009507;GO:0005840;GO:0005622	structural constituent of ribosome;RNA binding;plastid;rRNA binding;intracellular ribonucleoprotein complex;translation;chloroplast;ribosome;intracellular	-	-	-	-	-	KOG0397(J)(60S ribosomal protein L11)	50S	50S ribosomal protein L5, chloroplastic OS=Porphyra purpurea GN=rpl5 PE=3 SV=1
GeneID:Pha010138	0.54	0.03	0	0.09	ferredoxin-dependent glutamate synthase, chloroplastic [Lupinus angustifolius]	GO:0055114;GO:0016491;GO:0016638;GO:0008152;GO:0006537;GO:0003824;GO:0006807;GO:0015930	oxidation-reduction process;oxidoreductase activity;oxidoreductase activity, acting on the CH-NH2 group of donors;metabolic process;glutamate biosynthetic process;catalytic activity;nitrogen compound metabolic process;glutamate synthase activity	K00284	E1.4.7.1	http://www.genome.jp/dbget-bin/www_bget?ko:K00284	Glyoxylate and dicarboxylate metabolism;Nitrogen metabolism	ko00630,ko00910	KOG0399(E)(Glutamate synthase)	Ferredoxin-dependent	Ferredoxin-dependent glutamate synthase OS=Pyropia yezoensis GN=gltB PE=3 SV=1
GeneID:Pha008681	5.86	6.38	11.88	10.18	protein [Micromonas pusilla CCMP1545] &gt;EEH52213.1 predicted protein [Micromonas pusilla CCMP1545];protein GPECTOR_3g364 [Gonium pectorale]	GO:0016020;GO:0016757;GO:0008818;GO:0016021;GO:0051073;GO:0009236;GO:0008939;GO:0016740	membrane;transferase activity, transferring glycosyl groups;cobalamin 5'-phosphate synthase activity;integral component of membrane;adenosylcobinamide-GDP ribazoletransferase activity;cobalamin biosynthetic process;nicotinate-nucleotide-dimethylbenzimidazole phosphoribosyltransferase activity;transferase activity	-	-	-	-	-	-	Adenosylcobinamide-GDP;Nicotinate-nucleotide--dimethylbenzimidazole	Adenosylcobinamide-GDP ribazoletransferase OS=Aromatoleum aromaticum (strain EbN1) GN=cobS PE=3 SV=1;Nicotinate-nucleotide--dimethylbenzimidazole phosphoribosyltransferase OS=Pseudomonas putida (strain ATCC 700007 / DSM 6899 / BCRC 17059 / F1) GN=cobT PE=3 SV=1
GeneID:Pha000615	0	0.08	0.04	0.67	-	-	-	-	-	-	-	-	-	-	-
GeneID:Pha002469	0.25	0.34	1.21	0.21	-	-	-	-	-	-	-	-	-	-	-
GeneID:Pha008680	1.11	1.72	4.94	7.29	-	-	-	-	-	-	-	-	-	-	-
GeneID:Pha002468	5.7	7.7	7.67	2.87	protein AXG93_763s1290 [Marchantia polymorpha subsp. polymorpha]	GO:0010368;GO:0005977;GO:0003824;GO:0010021;GO:0004553;GO:0005975;GO:0019156;GO:0009507	chloroplast isoamylase complex;glycogen metabolic process;catalytic activity;amylopectin biosynthetic process;hydrolase activity, hydrolyzing O-glycosyl compounds;carbohydrate metabolic process;isoamylase activity;chloroplast	K01214	E3.2.1.68	http://www.genome.jp/dbget-bin/www_bget?ko:K01214	Starch and sucrose metabolism	ko00500	-	Isoamylase	Isoamylase 3, chloroplastic OS=Arabidopsis thaliana GN=ISA3 PE=1 SV=2
GeneID:Pha009954	800.14	28.37	144.91	49.25	protein SELMODRAFT_271484 [Selaginella moellendorffii] &gt;EFJ17594.1 hypothetical protein SELMODRAFT_271484 [Selaginella moellendorffii]	GO:0005524;GO:0051082;GO:0006457;GO:0006950	ATP binding;unfolded protein binding;protein folding;response to stress	K04079	htpG,HSP90A	http://www.genome.jp/dbget-bin/www_bget?ko:K04079	Protein processing in endoplasmic reticulum;Plant-pathogen interaction	ko04141,ko04626	KOG0019(O)(Molecular chaperone (HSP90 family))	Heat	Heat shock protein 90-3 OS=Arabidopsis thaliana GN=HSP90-3 PE=1 SV=2
GeneID:Pha007107	245.03	144.11	159.02	93.22	protein AXG93_1440s1180 [Marchantia polymorpha subsp. polymorpha];protein DCAR_003086 [Daucus carota subsp. sativus]	GO:0003723;GO:0003676	RNA binding;nucleic acid binding	K13210	FUBP	http://www.genome.jp/dbget-bin/www_bget?ko:K13210	-	-	KOG2191(AR)(RNA-binding protein NOVA1/PASILLA and related KH domain proteins)	Far;Far	Far upstream element-binding protein 2 OS=Gallus gallus GN=KHSRP PE=1 SV=1;Far upstream element-binding protein 3 OS=Homo sapiens GN=FUBP3 PE=1 SV=2
GeneID:Pha009955	2.83	0.84	0	0	125 kDa kinesin-related protein [Populus euphratica]	GO:0007018;GO:0008017;GO:0005871;GO:0005524;GO:0000166;GO:0008574;GO:0003777	microtubule-based movement;microtubule binding;kinesin complex;ATP binding;nucleotide binding;ATP-dependent microtubule motor activity, plus-end-directed;microtubule motor activity	K10398	KIF11,EG5	http://www.genome.jp/dbget-bin/www_bget?ko:K10398	-	-	KOG4280(Z)(Kinesin-like protein)	Kinesin-like	Kinesin-like protein KIF11-A OS=Xenopus laevis GN=kif11-a PE=1 SV=1
GeneID:Pha007106	0	0.02	0.04	0.15	LOV domain-containing protein [Eremosphaera viridis]	-	-	K08286	E2.7.11.-	http://www.genome.jp/dbget-bin/www_bget?ko:K08286	-	-	KOG0610(R)(Putative serine/threonine protein kinase)	Serine/threonine-protein	Serine/threonine-protein kinase KIN82 OS=Saccharomyces cerevisiae (strain ATCC 204508 / S288c) GN=KIN82 PE=1 SV=3
GeneID:Pha002465	1.69	2.19	1.56	1.31	A2, group IVB [Zea mays] &gt;DAA62013.1 TPA: phospholipase A2, group IVB isoform 6 [Zea mays];ACG28059.1 phospholipase A2, group IVB isoform 6 [Zea mays] &gt	-	-	K19219	JMJD7	http://www.genome.jp/dbget-bin/www_bget?ko:K19219	-	-	-	JmjC	JmjC domain-containing protein 7 OS=Homo sapiens GN=JMJD7 PE=1 SV=1
GeneID:Pha002464	8.27	12.32	26.72	8.38	malate/L-lact, partial [Coccomyxa subellipsoidea C-169] &gt;EIE22488.1 putative malate/L-lact, partial [Coccomyxa subellipsoidea C-169]	GO:0008152;GO:0046554;GO:0016491;GO:0055114	metabolic process;malate dehydrogenase (NADP+) activity;oxidoreductase activity;oxidation-reduction process	-	-	-	-	-	-	Malate	Malate dehydrogenase OS=Pyrococcus horikoshii (strain ATCC 700860 / DSM 12428 / JCM 9974 / NBRC 100139 / OT-3) GN=mdh PE=1 SV=1
GeneID:Pha007143	2.34	6.78	9.92	10.99	-	-	-	-	-	-	-	-	-	-	-
GeneID:Pha007103	0	2.26	0	0	protein GPECTOR_22g837 [Gonium pectorale]	GO:0046872;GO:0006508;GO:0008235;GO:0005737;GO:0004177;GO:0070006;GO:0070084;GO:0016787;GO:0008233	metal ion binding;proteolysis;metalloexopeptidase activity;cytoplasm;aminopeptidase activity;metalloaminopeptidase activity;protein initiator methionine removal;hydrolase activity;peptidase activity	K01265	map	http://www.genome.jp/dbget-bin/www_bget?ko:K01265	-	-	KOG2775(R)(Metallopeptidase)	Methionine	Methionine aminopeptidase 2B OS=Arabidopsis thaliana GN=MAP2B PE=2 SV=2
GeneID:Pha007102	3.55	0	0.04	0.24	-	-	-	K15501	PPP6R3,SAPS3	http://www.genome.jp/dbget-bin/www_bget?ko:K15501	-	-	-	-	-
GeneID:Pha004476	0	0	0	0	-	-	-	-	-	-	-	-	-	-	-
GeneID:Pha004477	16.48	20.82	14.22	59.34	-	-	-	-	-	-	-	-	-	-	-
GeneID:Pha004474	0	0	0	0	-	-	-	-	-	-	-	-	-	-	-
GeneID:Pha003315	806.26	806.6	880.5	507.36	EIE22458.1 FAD/NAD(P)-binding domain-containing protein [Coccomyxa subellipsoidea C-169];domain-containing protein [Coccomyxa subellipsoidea C-169] &gt	GO:0055114;GO:0016491	oxidation-reduction process;oxidoreductase activity	K17871	ndh1	http://www.genome.jp/dbget-bin/www_bget?ko:K17871	-	-	KOG2495(C)(NADH-dehydrogenase (ubiquinone))	Probable	Probable NADH dehydrogenase OS=Dictyostelium discoideum GN=DDB_G0270104 PE=3 SV=2
GeneID:Pha004472	51.56	41.92	16.59	13.21	-	-	-	-	-	-	-	-	-	-	-
GeneID:Pha003313	14.14	37.16	53.33	14.65	EFJ29916.1 hypothetical protein SELMODRAFT_270747 [Selaginella moellendorffii];protein SELMODRAFT_270747 [Selaginella moellendorffii] &gt	GO:0006655;GO:0016772;GO:0004605;GO:0016021;GO:0016024;GO:0016779;GO:0016740;GO:0016020	phosphatidylglycerol biosynthetic process;transferase activity, transferring phosphorus-containing groups;phosphatidate cytidylyltransferase activity;integral component of membrane;CDP-diacylglycerol biosynthetic process;nucleotidyltransferase activity;transferase activity;membrane	-	-	-	-	-	KOG1440(I)(CDP-diacylglycerol synthase)	Phosphatidate	Phosphatidate cytidylyltransferase OS=Synechocystis sp. (strain PCC 6803 / Kazusa) GN=cdsA PE=3 SV=1
GeneID:Pha004470	0.7	0.18	0.52	3.62	-	-	-	-	-	-	-	-	-	-	-
GeneID:Pha004471	16.23	11.78	9.7	2.96	methylthioribose-1-phosphate isomerase [Brassica rapa];initiation factor related to eIF-2B alpha/beta/delta subunits [Klebsormidium flaccidum]	GO:0006413;GO:0044237;GO:0046523;GO:0019284;GO:0008652;GO:0044249;GO:0009086;GO:0016853;GO:0005634;GO:0019509;GO:0005737;GO:0003743	translational initiation;cellular metabolic process;S-methyl-5-thioribose-1-phosphate isomerase activity;L-methionine salvage from S-adenosylmethionine;cellular amino acid biosynthetic process;cellular biosynthetic process;methionine biosynthetic process;isomerase activity;nucleus;L-methionine salvage from methylthioadenosine;cytoplasm;translation initiation factor activity	K03239	EIF2B1	http://www.genome.jp/dbget-bin/www_bget?ko:K03239	RNA transport	ko03013	KOG1465(J)(Translation initiation factor 2B, beta subunit (eIF-2Bbeta/GCD7));KOG1468(J)(Predicted translation initiation factor related to eIF-2B alpha/beta/delta subunits (CIG2/IDI2))	Methylthioribose-1-phosphate	Methylthioribose-1-phosphate isomerase OS=Pelotomaculum thermopropionicum (strain DSM 13744 / JCM 10971 / SI) GN=mtnA PE=3 SV=1
GeneID:Pha007100	42.65	50.79	89.27	157.68	EDQ82523.1 predicted protein [Physcomitrella patens];EFJ24049.1 hypothetical protein SELMODRAFT_414775 [Selaginella moellendorffii];EDQ69923.1 predicted protein [Physcomitrella patens];ubiquitin carboxyl-terminal hydrolase 3-like [Nicotiana sylvestris] &gt;ubiquitin carboxyl-terminal hydrolase 4-like [Arachis duranensis];protein M569_12726 [Genlisea aurea];carboxyl-terminal hydrolase 3, partial […	GO:0016787;GO:0036459;GO:0006511;GO:0016579	hydrolase activity;thiol-dependent ubiquitinyl hydrolase activity;ubiquitin-dependent protein catabolic process;protein deubiquitination	K11842	USP12_46	http://www.genome.jp/dbget-bin/www_bget?ko:K11842	-	-	KOG1864(O)(Ubiquitin-specific protease);KOG1863(O)(Ubiquitin carboxyl-terminal hydrolase)	Ubiquitin	Ubiquitin carboxyl-terminal hydrolase 3 OS=Arabidopsis thaliana GN=UBP3 PE=1 SV=1
GeneID:Pha004478	1.71	3.14	6.75	3.53	-	-	-	-	-	-	-	-	-	-	-
GeneID:Pha004479	63.72	85.84	40.01	36.9	protein AXG93_2210s1180 [Marchantia polymorpha subsp. polymorpha];transfer protein [Klebsormidium flaccidum];transfer protein alpha isoform [Anthurium amnicola]	GO:0006810;GO:0005622	transport;intracellular	-	-	-	-	-	KOG3668(IT)(Phosphatidylinositol transfer protein)	Membrane-associated;Phosphatidylinositol	Membrane-associated phosphatidylinositol transfer protein 1 OS=Mus musculus GN=Pitpnm1 PE=1 SV=1;Phosphatidylinositol transfer protein 2 OS=Dictyostelium discoideum GN=pitB PE=2 SV=1
GeneID:Pha007142	0.12	0.48	1.06	3.14	-	-	-	-	-	-	-	-	-	-	-
GeneID:Pha002656	178.54	63.52	32.17	53.57	protein M569_07425, partial [Genlisea aurea]	GO:0019172;GO:0005634;GO:0005829;GO:0070301;GO:0005739;GO:0006357;GO:0003713;GO:0019243	glyoxalase III activity;nucleus;cytosol;cellular response to hydrogen peroxide;mitochondrion;regulation of transcription from RNA polymerase II promoter;transcription coactivator activity;methylglyoxal catabolic process to D-lactate via S-lactoyl-glutathione	K03152	thiJ	http://www.genome.jp/dbget-bin/www_bget?ko:K03152	-	-	KOG2764(RV)(Putative transcriptional regulator DJ-1)	Protein	Protein DJ-1 homolog B OS=Arabidopsis thaliana GN=DJ1B PE=1 SV=1
GeneID:Pha009958	0	0	0	15.78	uncharacterized protein LOC103956333 [Pyrus x bretschneideri]	-	-	-	-	-	-	-	-	-	-
GeneID:Pha008696	42.85	59.91	65.49	16.75	-	-	-	-	-	-	-	-	-	-	-
GeneID:Pha004854	34.86	15.81	22.76	34.33	protein [Physcomitrella patens] &gt;EDQ52376.1 predicted protein [Physcomitrella patens]	GO:0005829;GO:0006099;GO:0003824;GO:0015977;GO:0008964	cytosol;tricarboxylic acid cycle;catalytic activity;carbon fixation;phosphoenolpyruvate carboxylase activity	K01595	ppc	http://www.genome.jp/dbget-bin/www_bget?ko:K01595	Pyruvate metabolism;Carbon fixation in photosynthetic organisms;Carbon metabolism	ko00620,ko00710,ko01200	-	Phosphoenolpyruvate	Phosphoenolpyruvate carboxylase 3 OS=Arabidopsis thaliana GN=PPC3 PE=1 SV=2
GeneID:Pha004587	0.68	0.24	0.04	0.5	domain-containing protein [Cephalotus follicularis]	GO:0019901;GO:0000079	protein kinase binding;regulation of cyclin-dependent protein serine/threonine kinase activity	-	-	-	-	-	KOG1674(R)(Cyclin)	Cyclin-U4-1	Cyclin-U4-1 OS=Arabidopsis thaliana GN=CYCU4-1 PE=1 SV=1
GeneID:Pha008697	0.42	0.72	1.65	3.7	oxidoreductases superfamily protein, partial [Prunus persica]	-	-	K05544	DUS3	http://www.genome.jp/dbget-bin/www_bget?ko:K05544	-	-	KOG2333(R)(Uncharacterized conserved protein)	tRNA-dihydrouridine(47)	tRNA-dihydrouridine(47) synthase [NAD(P)(+)]-like OS=Homo sapiens GN=DUS3L PE=1 SV=2
GeneID:Pha004856	20.25	16.63	18.99	25.75	-	-	-	-	-	-	-	-	-	-	-
GeneID:Pha004047	0.11	0.12	0.32	0.01	-	-	-	-	-	-	-	-	-	-	-
GeneID:Pha004046	86.39	74.66	88.78	57.06	alpha-dioxygenase 1-like [Nelumbo nucifera]	GO:0020037;GO:0004601;GO:0055114;GO:0006979	heme binding;peroxidase activity;oxidation-reduction process;response to oxidative stress	K10529	DOX1	http://www.genome.jp/dbget-bin/www_bget?ko:K10529	alpha-Linolenic acid metabolism	ko00592	-	Alpha-dioxygenase	Alpha-dioxygenase 1 OS=Arabidopsis thaliana GN=DOX1 PE=1 SV=1
GeneID:Pha004045	7.43	10.41	13.51	7.13	ligase-like 1 [Ananas comosus]	-	-	K10526	OPCL1	http://www.genome.jp/dbget-bin/www_bget?ko:K10526	alpha-Linolenic acid metabolism	ko00592	-	4-coumarate--CoA	4-coumarate--CoA ligase-like 7 OS=Oryza sativa subsp. japonica GN=4CLL7 PE=2 SV=1
GeneID:Pha004857	34.56	22.08	18.3	62.53	EFJ10963.1 hypothetical protein SELMODRAFT_127041 [Selaginella moellendorffii];protein SELMODRAFT_127041 [Selaginella moellendorffii] &gt	GO:0004298;GO:0051603;GO:0005839;GO:0006508;GO:0009376;GO:0008233	threonine-type endopeptidase activity;proteolysis involved in cellular protein catabolic process;proteasome core complex;proteolysis;HslUV protease complex;peptidase activity	K01419	hslV,clpQ	http://www.genome.jp/dbget-bin/www_bget?ko:K01419	-	-	-	ATP-dependent	ATP-dependent protease subunit HslV OS=Rhizobium loti (strain MAFF303099) GN=hslV PE=3 SV=1
GeneID:Pha004043	0	18.93	0	5.92	-	-	-	-	-	-	-	-	-	-	-
GeneID:Pha004042	59.66	95.91	33.17	18.93	protein VOLCADRAFT_107582 [Volvox carteri f. nagariensis] &gt;EFJ41696.1 hypothetical protein VOLCADRAFT_107582 [Volvox carteri f. nagariensis]	GO:0006546;GO:0004047;GO:0008483;GO:0016740	glycine catabolic process;aminomethyltransferase activity;transaminase activity;transferase activity	K00605	gcvT,AMT	http://www.genome.jp/dbget-bin/www_bget?ko:K00605	Glycine, serine and threonine metabolism;Glyoxylate and dicarboxylate metabolism;One carbon pool by folate;Carbon metabolism	ko00260,ko00630,ko00670,ko01200	KOG2770(E)(Aminomethyl transferase)	Aminomethyltransferase,	Aminomethyltransferase, mitochondrial OS=Mesembryanthemum crystallinum GN=GDCST PE=2 SV=1
GeneID:Pha004041	79.94	20.23	11.48	49.23	protein MEMO1-like [Tarenaya hassleriana]	-	-	K06990	MEMO1	http://www.genome.jp/dbget-bin/www_bget?ko:K06990	-	-	KOG3086(R)(Predicted dioxygenase)	Protein;Protein	Protein MEMO1 OS=Danio rerio GN=memo1 PE=2 SV=1;Protein MEMO1 OS=Xenopus laevis GN=memo1 PE=2 SV=1
GeneID:Pha004040	3.24	1.2	0.59	3.3	-	-	-	-	-	-	-	-	-	-	-
GeneID:Pha004850	4.56	8.92	18.71	12.23	-	-	-	-	-	-	-	-	-	-	-
GeneID:Pha004048	29.85	6.19	9.99	1.52	protein SOVF_034980 [Spinacia oleracea]	GO:0016020;GO:0016787;GO:0016021	membrane;hydrolase activity;integral component of membrane	-	-	-	-	-	-	Putative	Putative aminoacrylate hydrolase RutD OS=Variovorax paradoxus (strain S110) GN=rutD PE=3 SV=1
GeneID:Pha000205	9.61	0.01	0	0.01	-	-	-	-	-	-	-	-	-	-	-
GeneID:Pha000204	0.2	0	0	0	-	-	-	-	-	-	-	-	-	-	-
GeneID:Pha000207	51.7	38.75	42.02	62.48	beta isoform X2 [Vitis vinifera];&apos;serine/threonine protein phosphatase 2A regulatory subunit B&apos	GO:0005509	calcium ion binding	K11583	PPP2R3	http://www.genome.jp/dbget-bin/www_bget?ko:K11583	mRNA surveillance pathway	ko03015	-	Serine/threonine	Serine/threonine protein phosphatase 2A regulatory subunit B&apos;&apos;alpha OS=Arabidopsis thaliana GN=B&apos;&apos;ALPHA PE=1 SV=1
GeneID:Pha000206	0.49	0.53	0.18	0.79	-	-	-	-	-	-	-	-	-	-	-
GeneID:Pha000753	0	0	0	0	-	-	-	-	-	-	-	-	-	-	-
GeneID:Pha004852	0	0	0	0	-	-	-	-	-	-	-	-	-	-	-
GeneID:Pha000751	0.07	0	0	0.61	-	-	-	-	-	-	-	-	-	-	-
GeneID:Pha000750	1.68	0.9	1.46	5.83	-	-	-	-	-	-	-	-	-	-	-
GeneID:Pha008694	2.77	5.11	4	1.22	protein GPECTOR_73g640 [Gonium pectorale]	GO:0006508;GO:0016539;GO:0008233	proteolysis;intein-mediated protein splicing;peptidase activity	-	-	-	-	-	-	Protein	Protein hedgehog OS=Drosophila virilis GN=hh PE=3 SV=1
GeneID:Pha000209	14.49	5.41	9.79	25.07	-	-	-	-	-	-	-	-	-	-	-
GeneID:Pha000208	73.85	76.39	108.7	99.61	presenilin-like protein At2g29900 [Gossypium hirsutum]	GO:0016787;GO:0005794;GO:0007219;GO:0006508;GO:0000139;GO:0016021;GO:0005789;GO:0016485;GO:0008233;GO:0005783;GO:0004190;GO:0016020	hydrolase activity;Golgi apparatus;Notch signaling pathway;proteolysis;Golgi membrane;integral component of membrane;endoplasmic reticulum membrane;protein processing;peptidase activity;endoplasmic reticulum;aspartic-type endopeptidase activity;membrane	K04505	PSEN1,PS1	http://www.genome.jp/dbget-bin/www_bget?ko:K04505	-	-	-	Presenilin-2	Presenilin-2 OS=Danio rerio GN=psen2 PE=2 SV=2
GeneID:Pha000759	94.37	86.08	35.23	53.35	protein [Physcomitrella patens] &gt;EDQ68305.1 predicted protein [Physcomitrella patens]	GO:0006850;GO:0005743	mitochondrial pyruvate transport;mitochondrial inner membrane	-	-	-	-	-	KOG1589(S)(Uncharacterized conserved protein)	Mitochondrial	Mitochondrial pyruvate carrier 2 OS=Homo sapiens GN=MPC2 PE=1 SV=1
GeneID:Pha000758	24.53	29.94	12.88	8.48	serine/threonine-protein kinase STY46-like [Pyrus x bretschneideri]	GO:0008152;GO:0006468;GO:0005524;GO:0004672;GO:0016597	metabolic process;protein phosphorylation;ATP binding;protein kinase activity;amino acid binding	K17535	TNNI3K	http://www.genome.jp/dbget-bin/www_bget?ko:K17535	-	-	-	Serine/threonine-protein	Serine/threonine-protein kinase STY46 OS=Arabidopsis thaliana GN=STY46 PE=1 SV=1
GeneID:Pha008939	0.11	0.23	0.27	0.13	-	-	-	-	-	-	-	-	-	-	-
GeneID:Pha008938	0.1	0.74	0	0.04	-	-	-	-	-	-	-	-	-	-	-
GeneID:Pha008695	22.49	5.01	4.18	2.94	-	-	-	-	-	-	-	-	-	-	-
GeneID:Pha008932	6.27	15.56	11.71	12.57	protein OsI_33139 [Oryza sativa Indica Group]	-	-	-	-	-	-	-	-	Protein	Protein MgtC OS=Salmonella paratyphi A (strain ATCC 9150 / SARB42) GN=mgtC PE=3 SV=1
GeneID:Pha008931	1.52	6.9	2.93	3.7	-	-	-	-	-	-	-	-	-	-	-
GeneID:Pha008930	13.34	12.59	15.94	3.09	gamma carbonic anhydrase 1, mitochondrial-like [Populus euphratica];gamma carbonic anhydrase 1, mitochondrial [Sesamum indicum];protein DDB_G0288155, partial [Anthurium amnicola]	-	-	-	-	-	-	-	KOG2061(R)(Uncharacterized MYND Zn-finger protein)	Gamma;Gamma	Gamma carbonic anhydrase 1, mitochondrial OS=Arabidopsis thaliana GN=GAMMACA1 PE=1 SV=1;Gamma carbonic anhydrase 3, mitochondrial OS=Arabidopsis thaliana GN=GAMMACA3 PE=1 SV=1
GeneID:Pha008937	0.03	0	0	0	uncharacterized protein LOC106454025 [Brassica napus]	-	-	-	-	-	-	-	KOG0017(R)(FOG: Transposon-encoded proteins with TYA, reverse transcriptase, integrase domains in various combinations)	Transposon	Transposon Tf2-2 polyprotein OS=Schizosaccharomyces pombe (strain 972 / ATCC 24843) GN=Tf2-2 PE=3 SV=1
GeneID:Pha008936	254.14	373.24	459.88	114.37	[Brassica napus];ACN40226.1 unknown [Picea sitchensis];protein SOVF_115380 [Spinacia oleracea];[Picea sitchensis] &gt	GO:0042274;GO:0006364;GO:0005622;GO:0005840;GO:0030529;GO:0006412;GO:0022627;GO:0003735	ribosomal small subunit biogenesis;rRNA processing;intracellular;ribosome;intracellular ribonucleoprotein complex;translation;cytosolic small ribosomal subunit;structural constituent of ribosome	K02991	RP-S6e,RPS6	http://www.genome.jp/dbget-bin/www_bget?ko:K02991	Ribosome	ko03010	KOG1646(J)(40S ribosomal protein S6)	40S;40S	40S ribosomal protein S6-2 OS=Arabidopsis thaliana GN=RPS6B PE=1 SV=3;40S ribosomal protein S6 OS=Asparagus officinalis GN=rps6 PE=2 SV=1
GeneID:Pha008935	0	0	0	0.01	protein product [Coffea canephora]	GO:0003723;GO:0003676	RNA binding;nucleic acid binding	K14945	QKI	http://www.genome.jp/dbget-bin/www_bget?ko:K14945	-	-	KOG1588(A)(RNA-binding protein Sam68 and related KH domain proteins)	KH	KH domain-containing protein At4g26480 OS=Arabidopsis thaliana GN=At4g26480 PE=2 SV=1
GeneID:Pha008934	7.12	10.1	13.81	13.07	protein KK1_008420 [Cajanus cajan];dehydrogenase, class 1/ 2 [Ostreococcus tauri];protein GPECTOR_64g139 [Gonium pectorale]	GO:0006207;GO:0044205;GO:0009220;GO:0005737;GO:0055114;GO:0016491;GO:0016020;GO:0005739;GO:0005743;GO:0004152;GO:0003824;GO:0016627	'de novo' pyrimidine nucleobase biosynthetic process;'de novo' UMP biosynthetic process;pyrimidine ribonucleotide biosynthetic process;cytoplasm;oxidation-reduction process;oxidoreductase activity;membrane;mitochondrion;mitochondrial inner membrane;dihydroorotate dehydrogenase activity;catalytic activity;oxidoreductase activity, acting on the CH-CH group of donors	K00254	DHODH,pyrD	http://www.genome.jp/dbget-bin/www_bget?ko:K00254	Pyrimidine metabolism	ko00240	KOG1436(F)(Dihydroorotate dehydrogenase)	Dihydroorotate;Dihydroorotate	Dihydroorotate dehydrogenase (quinone), mitochondrial OS=Bos taurus GN=DHODH PE=1 SV=1;Dihydroorotate dehydrogenase (quinone), mitochondrial OS=Oryza sativa subsp. japonica GN=PYRD PE=2 SV=1
GeneID:Pha008692	0.5	1.25	1.81	2.27	-	-	-	-	-	-	-	-	-	-	-
GeneID:Pha007460	0	0.15	0.07	0.12	protein M569_06623, partial [Genlisea aurea]	GO:0005524;GO:0003676;GO:0004386;GO:0008026;GO:0006310;GO:0016787	ATP binding;nucleic acid binding;helicase activity;ATP-dependent helicase activity;DNA recombination;hydrolase activity	K10730	RECQL4	http://www.genome.jp/dbget-bin/www_bget?ko:K10730	-	-	KOG0351(L)(ATP-dependent DNA helicase)	ATP-dependent	ATP-dependent DNA helicase Q-like 5 OS=Arabidopsis thaliana GN=RECQL5 PE=2 SV=2
GeneID:Pha007461	6.22	19.26	18.7	55.6	-	-	-	-	-	-	-	-	-	-	-
GeneID:Pha007462	692.19	942.19	1212.51	551.6	XP_016512202.1 PREDICTED: 60S ribosomal protein L26-1 [Nicotiana tabacum] &gt;OIT37797.1 60s ribosomal protein l26-1 [Nicotiana attenuata];XP_009802549.1 PREDICTED: 60S ribosomal protein L26-1 [Nicotiana sylvestris] &gt;60S ribosomal protein L26-1 [Nicotiana tomentosiformis] &gt;60S ribosomal protein L26-2-like [Musa acuminata subsp. malaccensis];XP_016480338.1 PREDICTED: 60S ribosomal protein L2…	GO:0002181;GO:0015934;GO:0005840;GO:0005622;GO:0003735;GO:0006412;GO:0022625;GO:0042273	cytoplasmic translation;large ribosomal subunit;ribosome;intracellular;structural constituent of ribosome;translation;cytosolic large ribosomal subunit;ribosomal large subunit biogenesis	K02898	RP-L26e,RPL26	http://www.genome.jp/dbget-bin/www_bget?ko:K02898	Ribosome	ko03010	KOG3401(J)(60S ribosomal protein L26)	60S;60S	60S ribosomal protein L26-1 OS=Arabidopsis thaliana GN=RPL26A PE=2 SV=2;60S ribosomal protein L26 OS=Dictyostelium discoideum GN=rpl26 PE=3 SV=1
GeneID:Pha007463	5.63	12.05	9.65	2.61	EER95948.1 hypothetical protein SORBI_002G053900 [Sorghum bicolor];high affinity phosphate transporter, probable (IC) [Ostreococcus tauri];protein SORBIDRAFT_02g004500 [Sorghum bicolor] &gt	GO:0045735;GO:0016020;GO:0010497;GO:0005576;GO:2000280;GO:0005618;GO:0046872;GO:0009506;GO:0005887;GO:0035435;GO:0005315;GO:0033609;GO:0030145;GO:0016021;GO:0046564;GO:0006810;GO:0006817	nutrient reservoir activity;membrane;plasmodesmata-mediated intercellular transport;extracellular region;regulation of root development;cell wall;metal ion binding;plasmodesma;integral component of plasma membrane;phosphate ion transmembrane transport;inorganic phosphate transmembrane transporter activity;oxalate metabolic process;manganese ion binding;integral component of membrane;oxalate decar…	K14640	SLC20A,PIT	http://www.genome.jp/dbget-bin/www_bget?ko:K14640	-	-	-	Putative;Germin-like	Putative phosphate permease PF1020 OS=Pyrococcus furiosus (strain ATCC 43587 / DSM 3638 / JCM 8422 / Vc1) GN=PF1020 PE=3 SV=1;Germin-like protein 1-4 OS=Oryza sativa subsp. japonica GN=Os01g0952100 PE=1 SV=1
GeneID:Pha007464	0	0	0	0	-	-	-	-	-	-	-	-	-	-	-
GeneID:Pha007465	0	0	0	0	-	-	-	-	-	-	-	-	-	-	-
GeneID:Pha007466	463.91	394.99	411.43	324.1	EDQ61553.1 predicted protein [Physcomitrella patens];protein [Physcomitrella patens] &gt	GO:0008479;GO:0005737;GO:0008616	queuine tRNA-ribosyltransferase activity;cytoplasm;queuosine biosynthetic process	-	-	-	-	-	KOG3170(T)(Conserved phosducin-like protein)	Phosducin-like;Phosducin-like;Phosducin-like	Phosducin-like protein 2 OS=Homo sapiens GN=PDCL2 PE=1 SV=2;Phosducin-like protein 2 OS=Dictyostelium discoideum GN=phlp2 PE=2 SV=2;Phosducin-like protein 3 OS=Homo sapiens GN=PDCL3 PE=1 SV=1
GeneID:Pha007467	0.12	0.69	3.94	1.41	-	-	-	-	-	-	-	-	-	-	-
GeneID:Pha007468	20.39	12.88	35.04	26.32	carboxyl methyltransferase [Klebsormidium flaccidum]	GO:0016740;GO:0032259;GO:0005829;GO:0008168;GO:0008757	transferase activity;methylation;cytosol;methyltransferase activity;S-adenosylmethionine-dependent methyltransferase activity	K15451	PPM2,LCMT2,TYW4	http://www.genome.jp/dbget-bin/www_bget?ko:K15451	-	-	KOG2918(O)(Carboxymethyl transferase)	tRNA	tRNA wybutosine-synthesizing protein 4 OS=Rattus norvegicus GN=Lcmt2 PE=2 SV=1
GeneID:Pha007469	150.64	189.44	52.76	25.96	-	-	-	-	-	-	-	-	-	-	-
GeneID:Pha008693	2.62	4.16	2.2	1.9	protein CHLNCDRAFT_136623 [Chlorella variabilis] &gt;EFN53419.1 hypothetical protein CHLNCDRAFT_136623 [Chlorella variabilis]	GO:0008233;GO:0006508;GO:0016539	peptidase activity;proteolysis;intein-mediated protein splicing	-	-	-	-	-	-	Protein	Protein hedgehog OS=Drosophila virilis GN=hh PE=3 SV=1
novel.2572	0	0	0	0	-	-	-	-	-	-	-	-	-	-	-
GeneID:Pha007144	3786.8	4740.02	4157.65	4912.87	KVH71628.1 catalase [Burkholderia cepacia] &gt;KWC66104.1 catalase [Burkholderia cepacia];KVS35151.1 catalase [Burkholderia cepacia] &gt;[Burkholderia cepacia] &gt;XP_013441295.1 catalase heme-binding enzyme [Medicago truncatula] &gt;KEH15320.1 catalase heme-binding enzyme [Medicago truncatula] &gt	GO:0004601;GO:0020037;GO:0055114;GO:0046872;GO:0006979;GO:0042542;GO:0004096;GO:0016491;GO:0042744;GO:0005737	peroxidase activity;heme binding;oxidation-reduction process;metal ion binding;response to oxidative stress;response to hydrogen peroxide;catalase activity;oxidoreductase activity;hydrogen peroxide catabolic process;cytoplasm	K03781	katE,CAT,catB,srpA	http://www.genome.jp/dbget-bin/www_bget?ko:K03781	Peroxisome;MAPK signaling pathway - plant;Tryptophan metabolism;Glyoxylate and dicarboxylate metabolism;Carbon metabolism	ko04146,ko04016,ko00380,ko00630,ko01200	KOG0047(P)(Catalase)	Catalase	Catalase OS=Pseudomonas aeruginosa (strain ATCC 15692 / DSM 22644 / CIP 104116 / JCM 14847 / LMG 12228 / 1C / PRS 101 / PAO1) GN=katB PE=3 SV=1
novel.5338	3.42	6.66	6.49	1.56	-	-	-	-	-	-	-	-	-	-	-
novel.2573	0.47	0.91	0.92	0.24	-	-	-	-	-	-	-	-	-	-	-
GeneID:Pha001409	2.99	4.72	11.28	1.72	-	-	-	-	-	-	-	-	-	-	-
GeneID:Pha001154	0	4.48	0	0	-	-	-	-	-	-	-	-	-	-	-
GeneID:Pha001155	0.95	1.41	0.14	0.26	-	-	-	-	-	-	-	-	-	-	-
GeneID:Pha001153	2.4	2.09	1.51	4.63	-	-	-	-	-	-	-	-	-	-	-
GeneID:Pha001150	22.71	11.04	20.83	40.62	-	-	-	-	-	-	-	-	-	-	-
GeneID:Pha001151	6.1	3.87	3.19	14.71	-	-	-	-	-	-	-	-	-	-	-
GeneID:Pha001400	32.85	27.78	19.76	8.17	EEH57817.1 predicted protein [Micromonas pusilla CCMP1545]; AltName: Full=Alanyl-tRNA synthetase; Flags: Precursor &gt; Short=AlaRS;C1MR42.1 RecName: Full=Alanine--tRNA ligase, chloroplastic/mitochondrial;protein [Micromonas pusilla CCMP1545] &gt	GO:0006412;GO:0005829;GO:0005739;GO:0016020;GO:0005524;GO:0006419;GO:0004813;GO:0070143;GO:0004812;GO:0009536;GO:0046872;GO:0043039;GO:0003676;GO:0008270;GO:0005737;GO:0003723;GO:0016874;GO:0000049;GO:0016597;GO:0009570;GO:0009507;GO:0000166;GO:0006400;GO:0016876	translation;cytosol;mitochondrion;membrane;ATP binding;alanyl-tRNA aminoacylation;alanine-tRNA ligase activity;mitochondrial alanyl-tRNA aminoacylation;aminoacyl-tRNA ligase activity;plastid;metal ion binding;tRNA aminoacylation;nucleic acid binding;zinc ion binding;cytoplasm;RNA binding;ligase activity;tRNA binding;amino acid binding;chloroplast stroma;chloroplast;nucleotide binding;tRNA modific…	K01872	AARS,alaS	http://www.genome.jp/dbget-bin/www_bget?ko:K01872	Aminoacyl-tRNA biosynthesis	ko00970	KOG0188(J)(Alanyl-tRNA synthetase)	Alanine--tRNA	Alanine--tRNA ligase OS=Synechococcus sp. (strain CC9311) GN=alaS PE=3 SV=1
GeneID:Pha001401	4.04	9.14	8.51	7.66	H3K4 histone methylase component WDR5A, partial [Ananas comosus]	-	-	K14963	WDR5,SWD3,CPS30	http://www.genome.jp/dbget-bin/www_bget?ko:K14963	-	-	KOG0266(R)(WD40 repeat-containing protein);KOG0271(S)(Notchless-like WD40 repeat-containing protein)	WD	WD repeat-containing protein 5B OS=Mus musculus GN=Wdr5b PE=1 SV=1
GeneID:Pha001402	0	0	0	0	-	-	-	-	-	-	-	-	-	-	-
GeneID:Pha001403	7.32	15.7	9.68	53.46	protein product [Coffea canephora]	GO:0003677	DNA binding	K11111	TERF2,TRF2	http://www.genome.jp/dbget-bin/www_bget?ko:K11111	-	-	-	-	-
GeneID:Pha001404	18.13	21.64	28.82	83.64	protein KFL_003700050 [Klebsormidium flaccidum]	GO:0016021;GO:0046872;GO:0003676;GO:0016020;GO:0005634;GO:0008270	integral component of membrane;metal ion binding;nucleic acid binding;membrane;nucleus;zinc ion binding	K14821	BUD20	http://www.genome.jp/dbget-bin/www_bget?ko:K14821	-	-	KOG3408(A)(U1-like Zn-finger-containing protein, probabl erole in RNA processing/splicing)	Zinc	Zinc finger protein bud20 OS=Schizosaccharomyces pombe (strain 972 / ATCC 24843) GN=bud20 PE=3 SV=1
GeneID:Pha001405	4.07	4.62	6.89	21.83	protein AXG93_4101s1050 [Marchantia polymorpha subsp. polymorpha];protein [Physcomitrella patens] &gt;EDQ52313.1 predicted protein [Physcomitrella patens]	GO:0005739;GO:0043461	mitochondrion;proton-transporting ATP synthase complex assembly	K07556	ATPeAF2,ATPAF2,ATP12	http://www.genome.jp/dbget-bin/www_bget?ko:K07556	-	-	-	-	-
GeneID:Pha001406	2.49	4.33	10.33	1.98	-	-	-	-	-	-	-	-	-	-	-
GeneID:Pha001159	3.8	3	1.98	3.13	-	-	-	-	-	-	-	-	-	-	-
GeneID:Pha008690	19.92	21.21	30.3	123.05	protein [Physcomitrella patens] &gt;EDQ74414.1 predicted protein [Physcomitrella patens]	GO:0005524;GO:0009867;GO:0005886;GO:0000184;GO:0000932;GO:0008270;GO:0010182;GO:0009611;GO:0003677;GO:0009863;GO:0005829;GO:0009506;GO:0048571;GO:0004386;GO:0005737;GO:0042742	ATP binding;jasmonic acid mediated signaling pathway;plasma membrane;nuclear-transcribed mRNA catabolic process, nonsense-mediated decay;P-body;zinc ion binding;sugar mediated signaling pathway;response to wounding;DNA binding;salicylic acid mediated signaling pathway;cytosol;plasmodesma;long-day photoperiodism;helicase activity;cytoplasm;defense response to bacterium	K14326	UPF1,RENT1	http://www.genome.jp/dbget-bin/www_bget?ko:K14326	RNA transport;mRNA surveillance pathway	ko03013,ko03015	KOG1802(A)(RNA helicase nonsense mRNA reducing factor (pNORF1));KOG1801(A)(tRNA-splicing endonuclease positive effector (SEN1))	Regulator	Regulator of nonsense transcripts 1 homolog OS=Arabidopsis thaliana GN=UPF1 PE=1 SV=2
GeneID:Pha009552	53.74	49.89	28.26	8.31	-	-	-	-	-	-	-	-	-	-	-
GeneID:Pha006758	44.97	19.58	28.39	22.11	[Picea sitchensis]	GO:0004672;GO:0006468;GO:0005524;GO:0016301;GO:0000166;GO:0004674;GO:0016310	protein kinase activity;protein phosphorylation;ATP binding;kinase activity;nucleotide binding;protein serine/threonine kinase activity;phosphorylation	K07760	CDK	http://www.genome.jp/dbget-bin/www_bget?ko:K07760	-	-	KOG0662(UT)(Cyclin-dependent kinase CDK5)	Cyclin-dependent	Cyclin-dependent kinase B1-1 OS=Oryza sativa subsp. japonica GN=CDKB1-1 PE=2 SV=1
GeneID:Pha009553	9.74	4.96	5.81	1.22	-	-	-	-	-	-	-	-	-	-	-
GeneID:Pha006755	52.56	49.4	33.05	24.97	AP-3 complex subunit sigma [Vitis vinifera] &gt;EDQ64496.1 predicted protein [Physcomitrella patens];protein [Physcomitrella patens] &gt;CBI17519.3 unnamed protein product, partial [Vitis vinifera];protein KFL_004120120 [Klebsormidium flaccidum]	GO:0006886;GO:0006810;GO:0030659;GO:0005737;GO:0030125;GO:0030117;GO:0031410;GO:0008565;GO:0015031;GO:0016020;GO:0016192;GO:0005794;GO:0030123	intracellular protein transport;transport;cytoplasmic vesicle membrane;cytoplasm;clathrin vesicle coat;membrane coat;cytoplasmic vesicle;protein transporter activity;protein transport;membrane;vesicle-mediated transport;Golgi apparatus;AP-3 adaptor complex	K12399	AP3S	http://www.genome.jp/dbget-bin/www_bget?ko:K12399	-	-	KOG0934(U)(Clathrin adaptor complex, small subunit);KOG0936(U)(Clathrin adaptor complex, small subunit);KOG0935(U)(Clathrin adaptor complex, small subunit)	AP-3;AP-3	AP-3 complex subunit sigma-2 OS=Bos taurus GN=AP3S2 PE=2 SV=1;AP-3 complex subunit sigma-1 OS=Homo sapiens GN=AP3S1 PE=1 SV=1
GeneID:Pha006754	0.11	0.08	0	0.21	-	-	-	-	-	-	-	-	-	-	-
GeneID:Pha006757	19.63	11.73	7.35	20.33	EDQ64496.1 predicted protein [Physcomitrella patens];protein [Physcomitrella patens] &gt	GO:0030117;GO:0006810;GO:0006886;GO:0030123;GO:0015031;GO:0016192;GO:0008565	membrane coat;transport;intracellular protein transport;AP-3 adaptor complex;protein transport;vesicle-mediated transport;protein transporter activity	K12399	AP3S	http://www.genome.jp/dbget-bin/www_bget?ko:K12399	-	-	KOG0934(U)(Clathrin adaptor complex, small subunit)	AP-3	AP-3 complex subunit sigma-2 OS=Bos taurus GN=AP3S2 PE=2 SV=1
GeneID:Pha006756	2.67	6.14	11.81	51.1	-	-	-	-	-	-	-	-	-	-	-
GeneID:Pha006751	110.04	76	101.64	351.16	ACO70668.1 ATP-binding cassette superfamily [Micromonas commoda];cassette superfamily [Micromonas commoda] &gt	GO:0005524;GO:0016020;GO:1902001;GO:0016887;GO:0000166;GO:0005779;GO:0016021;GO:0042626;GO:0006810;GO:0055085	ATP binding;membrane;fatty acid transmembrane transport;ATPase activity;nucleotide binding;integral component of peroxisomal membrane;integral component of membrane;ATPase activity, coupled to transmembrane movement of substances;transport;transmembrane transport	K05677	ABCD3,PMP70	http://www.genome.jp/dbget-bin/www_bget?ko:K05677	Peroxisome;ABC transporters	ko04146,ko02010	KOG0060(IR)(Long-chain acyl-CoA transporter, ABC superfamily (involved in peroxisome organization and biogenesis));KOG0064(I)(Peroxisomal long-chain acyl-CoA transporter, ABC superfamily)	ATP-binding	ATP-binding cassette sub-family D member 3 OS=Rattus norvegicus GN=Abcd3 PE=1 SV=3
GeneID:Pha002788	2.71	2.25	2.44	6.89	transcription factor FET5 [Klebsormidium flaccidum]	-	-	K06883	K06883	http://www.genome.jp/dbget-bin/www_bget?ko:K06883	-	-	KOG1533(R)(Predicted GTPase)	GPN-loop	GPN-loop GTPase 3 OS=Ustilago maydis (strain 521 / FGSC 9021) GN=UMAG_01243 PE=3 SV=1
GeneID:Pha006753	0	0	0.02	0.02	-	-	-	-	-	-	-	-	-	-	-
GeneID:Pha006752	4.88	4.56	8.46	4.16	-	-	-	-	-	-	-	-	-	-	-
GeneID:Pha005318	5.82	9.07	4.83	5.4	[Picea sitchensis]	GO:0016787;GO:0046856	hydrolase activity;phosphatidylinositol dephosphorylation	-	-	-	-	-	KOG0565(U)(Inositol polyphosphate 5-phosphatase and related proteins)	Phosphatidylinositol	Phosphatidylinositol 3,4,5-trisphosphate 5-phosphatase 2B OS=Danio rerio GN=inppl1b PE=2 SV=1
GeneID:Pha005319	0	1.21	0	0	-	-	-	-	-	-	-	-	-	-	-
GeneID:Pha002789	7	8.46	4.08	4.1	EDP04038.1 predicted protein [Chlamydomonas reinhardtii];protein [Chlamydomonas reinhardtii] &gt	GO:0005215;GO:0006810;GO:0005622	transporter activity;transport;intracellular	-	-	-	-	-	-	Alpha-tocopherol	Alpha-tocopherol transfer protein-like OS=Mus musculus GN=Ttpal PE=1 SV=3
GeneID:Pha005310	0.08	0.01	0.08	0.15	protein product [Bathycoccus prasinos] &gt;CCO14522.1 unnamed protein product [Bathycoccus prasinos]	GO:0016021;GO:0015991;GO:0006811;GO:0036376;GO:0010107;GO:0016787;GO:0006810;GO:0006883;GO:0043231;GO:0016020;GO:0005524;GO:0030007;GO:0046872;GO:0005887;GO:0006814;GO:0005391;GO:0000166;GO:0006813	integral component of membrane;ATP hydrolysis coupled proton transport;ion transport;sodium ion export from cell;potassium ion import;hydrolase activity;transport;cellular sodium ion homeostasis;intracellular membrane-bounded organelle;membrane;ATP binding;cellular potassium ion homeostasis;metal ion binding;integral component of plasma membrane;sodium ion transport;sodium:potassium-exchanging AT…	K01539	ATP1A	http://www.genome.jp/dbget-bin/www_bget?ko:K01539	-	-	KOG0202(P)(Ca2+ transporting ATPase)	Sodium/potassium-transporting	Sodium/potassium-transporting ATPase subunit alpha OS=Drosophila melanogaster GN=Atpalpha PE=1 SV=3
GeneID:Pha005311	0	0	0	0	-	-	-	-	-	-	-	-	-	-	-
GeneID:Pha005312	65.47	63.04	54.51	23.68	protein CHLREDRAFT_192098 [Bathycoccus prasinos] &gt;CCO17448.1 hypothetical protein CHLREDRAFT_192098 [Bathycoccus prasinos]	GO:0016021;GO:0016757;GO:0016020	integral component of membrane;transferase activity, transferring glycosyl groups;membrane	-	-	-	-	-	-	-	-
GeneID:Pha005313	9.44	7.4	7.21	5.68	EER88196.1 hypothetical protein SORBI_010G111400 [Sorghum bicolor];protein SORBIDRAFT_10g009650 [Sorghum bicolor] &gt	GO:0003677;GO:0005634;GO:0006351;GO:0006355	DNA binding;nucleus;transcription, DNA-templated;regulation of transcription, DNA-templated	-	-	-	-	-	-	Myb-like	Myb-like protein I OS=Dictyostelium discoideum GN=mybI PE=3 SV=1
GeneID:Pha005314	8.67	15.7	14.08	7.02	DNA-directed RNA polymerases II, IV and V subunit 8B [Amborella trichopoda] &gt;XP_011628851.1 PREDICTED: DNA-directed RNA polymerases II, IV and V subunit 8B [Amborella trichopoda]	GO:0005666;GO:0006351;GO:0001056;GO:0005736;GO:0005665;GO:0001055;GO:0001054	DNA-directed RNA polymerase III complex;transcription, DNA-templated;RNA polymerase III activity;DNA-directed RNA polymerase I complex;DNA-directed RNA polymerase II, core complex;RNA polymerase II activity;RNA polymerase I activity	K03016	RPB8,POLR2H	http://www.genome.jp/dbget-bin/www_bget?ko:K03016	RNA polymerase;Purine metabolism;Pyrimidine metabolism	ko03020,ko00230,ko00240	KOG3400(K)(RNA polymerase subunit 8)	DNA-directed	DNA-directed RNA polymerases I, II, and III subunit RPABC3 OS=Mus musculus GN=Polr2h PE=1 SV=3
GeneID:Pha005315	11.42	6.7	6.04	5.17	-	-	-	-	-	-	-	-	-	-	-
GeneID:Pha005316	3.51	0	5.59	0	-	-	-	-	-	-	-	-	-	-	-
GeneID:Pha005317	1.42	0.34	1.6	0.52	-	-	-	-	-	-	-	-	-	-	-
novel.7008	0.49	1.12	0	0.72	-	-	-	-	-	-	-	-	-	-	-
GeneID:Pha009554	0	0	0	0	AGZ90357.1 hypothetical protein (mitochondrion) [Microspora stagnorum];protein (mitochondrion) [Microspora stagnorum] &gt	GO:0003964;GO:0009536;GO:0004519;GO:0003676;GO:0005739;GO:0009507	RNA-directed DNA polymerase activity;plastid;endonuclease activity;nucleic acid binding;mitochondrion;chloroplast	-	-	-	-	-	-	Probable	Probable reverse transcriptase OS=Tetradesmus obliquus PE=3 SV=1
GeneID:Pha008759	0.73	0.55	1.17	1.4	-	-	-	-	-	-	-	-	-	-	-
GeneID:Pha008758	602.13	3580.95	2788.41	5683.43	-	-	-	-	-	-	-	-	-	-	-
GeneID:Pha008757	12.78	14.82	20.21	38.55	enzyme E1 catalytic subunit [Anthurium amnicola];EIE22229.1 hypothetical protein COCSUDRAFT_53737 [Coccomyxa subellipsoidea C-169];protein COCSUDRAFT_53737 [Coccomyxa subellipsoidea C-169] &gt	GO:0008641;GO:0005634;GO:0005829;GO:0045116;GO:0016881;GO:0019781;GO:0005524	small protein activating enzyme activity;nucleus;cytosol;protein neddylation;acid-amino acid ligase activity;NEDD8 activating enzyme activity;ATP binding	K10686	UBE1C,UBA3	http://www.genome.jp/dbget-bin/www_bget?ko:K10686	Ubiquitin mediated proteolysis	ko04120	KOG2015(O)(NEDD8-activating complex, catalytic component UBA3);KOG2013(O)(SMT3/SUMO-activating complex, catalytic component UBA2);KOG2012(O)(Ubiquitin activating enzyme UBA1)	NEDD8-activating;NEDD8-activating;NEDD8-activating	NEDD8-activating enzyme E1 catalytic subunit OS=Dictyostelium discoideum GN=uba3 PE=1 SV=1;NEDD8-activating enzyme E1 catalytic subunit OS=Mus musculus GN=Uba3 PE=1 SV=2;NEDD8-activating enzyme E1 catalytic subunit OS=Rattus norvegicus GN=Uba3 PE=1 SV=1
GeneID:Pha008756	25.77	20.15	28.16	35.97	-	-	-	-	-	-	-	-	-	-	-
GeneID:Pha008755	1.14	2.15	1.41	6.64	-	-	-	-	-	-	-	-	-	-	-
GeneID:Pha008754	14.6	8.44	19.06	119.43	EDQ63239.1 predicted protein [Physcomitrella patens];EFN57936.1 hypothetical protein CHLNCDRAFT_142029 [Chlorella variabilis];protein [Physcomitrella patens] &gt;protein g.27358, partial [Auxenochlorella protothecoides];protein SORBIDRAFT_10g000360 [Sorghum bicolor] &gt;protein SELMODRAFT_267178 [Selaginella moellendorffii] &gt;EER89029.1 hypothetical protein SORBI_010G001600 [Sorghum bicolor];ho…	GO:1902000;GO:0006570;GO:0006572;GO:0004411;GO:0005829;GO:0006559;GO:0046872;GO:0055114;GO:0051213;GO:0016491	homogentisate catabolic process;tyrosine metabolic process;tyrosine catabolic process;homogentisate 1,2-dioxygenase activity;cytosol;L-phenylalanine catabolic process;metal ion binding;oxidation-reduction process;dioxygenase activity;oxidoreductase activity	K00451	HGD,hmgA	http://www.genome.jp/dbget-bin/www_bget?ko:K00451	Tyrosine metabolism	ko00350	-	Homogentisate;Homogentisate;Homogentisate	Homogentisate 1,2-dioxygenase OS=Ralstonia pickettii (strain 12J) GN=hmgA PE=3 SV=1;Homogentisate 1,2-dioxygenase OS=Oryza sativa subsp. japonica GN=HGO PE=2 SV=1;Homogentisate 1,2-dioxygenase OS=Rhodopseudomonas palustris (strain BisB18) GN=hmgA PE=3 SV=1
GeneID:Pha008753	1.72	2.91	6.77	3.27	-	-	-	-	-	-	-	-	-	-	-
GeneID:Pha008752	6.11	8.09	15.2	40.19	-	-	-	-	-	-	-	-	-	-	-
GeneID:Pha008751	9.56	5.7	14.43	93.48	EFN55965.1 hypothetical protein CHLNCDRAFT_145285 [Chlorella variabilis];protein CHLNCDRAFT_145285 [Chlorella variabilis] &gt;protein GPECTOR_413g260 [Gonium pectorale]	GO:0004553;GO:0016787;GO:0046872;GO:0016021;GO:0008270;GO:0016020;GO:0005975	hydrolase activity, hydrolyzing O-glycosyl compounds;hydrolase activity;metal ion binding;integral component of membrane;zinc ion binding;membrane;carbohydrate metabolic process	-	-	-	-	-	-	-	-
GeneID:Pha008750	23.57	36.21	25.95	56.46	theta, gst, putative [Ricinus communis]	GO:0004364;GO:0006749;GO:0016740;GO:0005737	glutathione transferase activity;glutathione metabolic process;transferase activity;cytoplasm	K00799	GST,gst	http://www.genome.jp/dbget-bin/www_bget?ko:K00799	Glutathione metabolism	ko00480	-	Disulfide-bond	Disulfide-bond oxidoreductase YfcG OS=Escherichia coli (strain K12) GN=yfcG PE=1 SV=1
GeneID:Pha007149	22.22	41.81	29.61	60.98	EEH57400.1 predicted protein [Micromonas pusilla CCMP1545];protein [Micromonas pusilla CCMP1545] &gt	-	-	K07393	ECM4	http://www.genome.jp/dbget-bin/www_bget?ko:K07393	-	-	KOG2903(O)(Predicted glutathione S-transferase)	Glutathionyl-hydroquinone	Glutathionyl-hydroquinone reductase YqjG OS=Escherichia coli (strain K12) GN=yqjG PE=1 SV=1
GeneID:Pha002838	6.37	6.1	7.51	2.89	-	-	-	-	-	-	-	-	-	-	-
GeneID:Pha002839	2.24	4.1	5.46	37.23	EEH54380.1 predicted protein, partial [Micromonas pusilla CCMP1545];synthase reductase [Auxenochlorella protothecoides] &gt;KFM23006.1 Methionine synthase reductase [Auxenochlorella protothecoides];protein, partial [Micromonas pusilla CCMP1545] &gt	GO:0030586;GO:0016651;GO:0055114;GO:0016491;GO:0005634;GO:0050661;GO:0010181;GO:0016020;GO:0016021;GO:0003958;GO:0008168;GO:0005737;GO:0050660;GO:0032259;GO:0016740;GO:0016226	[methionine synthase] reductase activity;oxidoreductase activity, acting on NAD(P)H;oxidation-reduction process;oxidoreductase activity;nucleus;NADP binding;FMN binding;membrane;integral component of membrane;NADPH-hemoprotein reductase activity;methyltransferase activity;cytoplasm;flavin adenine dinucleotide binding;methylation;transferase activity;iron-sulfur cluster assembly	K00327;K00597	POR;MTRR	http://www.genome.jp/dbget-bin/www_bget?ko:K00327;http://www.genome.jp/dbget-bin/www_bget?ko:K00597	-	-	KOG1159(C)(NADP-dependent flavoprotein reductase);KOG1158(C)(NADP/FAD dependent oxidoreductase)	Methionine	Methionine synthase reductase OS=Bos taurus GN=MTRR PE=2 SV=1
GeneID:Pha007808	72.91	58.94	30.57	24.11	c553, chloroplast precursor [Micromonas commoda] &gt;ACO69841.1 cytochrome c553, chloroplast precursor [Micromonas commoda]	GO:0009055;GO:0016020;GO:0005506;GO:0016021;GO:0020037	electron carrier activity;membrane;iron ion binding;integral component of membrane;heme binding	K08906	petJ	http://www.genome.jp/dbget-bin/www_bget?ko:K08906	Photosynthesis	ko00195	-	Cytochrome	Cytochrome c6 OS=Microcystis aeruginosa GN=petJ PE=1 SV=2
GeneID:Pha007809	19.3	21.12	16.08	15.16	ssnA [Dorcoceras hygrometricum];ssnA, putative [Ricinus communis]	GO:0016787;GO:0050270;GO:0004000;GO:0016810;GO:0019700	hydrolase activity;S-adenosylhomocysteine deaminase activity;adenosine deaminase activity;hydrolase activity, acting on carbon-nitrogen (but not peptide) bonds;organic phosphonate catabolic process	-	-	-	-	-	KOG3968(FQ)(Atrazine chlorohydrolase/guanine deaminase)	5-methylthioadenosine/S-adenosylhomocysteine;5-methylthioadenosine/S-adenosylhomocysteine	5-methylthioadenosine/S-adenosylhomocysteine deaminase OS=Teredinibacter turnerae (strain ATCC 39867 / T7901) GN=mtaD PE=3 SV=1;5-methylthioadenosine/S-adenosylhomocysteine deaminase OS=Saccharophagus degradans (strain 2-40 / ATCC 43961 / DSM 17024) GN=mtaD PE=3 SV=1
GeneID:Pha002834	3.29	4.6	5.79	10.27	-	-	-	-	-	-	-	-	-	-	-
GeneID:Pha002835	0.27	0.03	0.04	0.69	-	-	-	-	-	-	-	-	-	-	-
GeneID:Pha002836	2.54	0.39	0.12	0.17	-	-	-	-	-	-	-	-	-	-	-
GeneID:Pha002837	2.09	0.65	2.22	3	-	-	-	-	-	-	-	-	-	-	-
GeneID:Pha002830	13.67	16.52	20.23	429.89	protein g.9554 [Auxenochlorella protothecoides]	GO:0008233;GO:0006508;GO:0000166;GO:0009376;GO:0005737;GO:0016887;GO:0005524;GO:0070011	peptidase activity;proteolysis;nucleotide binding;HslUV protease complex;cytoplasm;ATPase activity;ATP binding;peptidase activity, acting on L-amino acid peptides	K03667	hslU	http://www.genome.jp/dbget-bin/www_bget?ko:K03667	-	-	KOG1507(BD)(Nucleosome assembly protein NAP-1)	ATP-dependent	ATP-dependent protease ATPase subunit HslU OS=Rhodospirillum rubrum (strain ATCC 11170 / ATH 1.1.1 / DSM 467 / LMG 4362 / NCIB 8255 / S1) GN=hslU PE=3 SV=1
GeneID:Pha002831	72.04	44.89	82.11	183.29	protein CHLNCDRAFT_56057 [Chlorella variabilis] &gt;assembly complex protein [Micromonas pusilla CCMP1545] &gt;EEH56897.1 Nucleosome/chromatin assembly complex protein [Micromonas pusilla CCMP1545];EFN57346.1 hypothetical protein CHLNCDRAFT_56057 [Chlorella variabilis]	GO:0008233;GO:0006508;GO:0006334;GO:0000166;GO:0005634;GO:0009376;GO:0005737;GO:0016887;GO:0005524;GO:0070011	peptidase activity;proteolysis;nucleosome assembly;nucleotide binding;nucleus;HslUV protease complex;cytoplasm;ATPase activity;ATP binding;peptidase activity, acting on L-amino acid peptides	K03667;K11279	hslU;NAP1L1,NRP	http://www.genome.jp/dbget-bin/www_bget?ko:K03667;http://www.genome.jp/dbget-bin/www_bget?ko:K11279	-	-	KOG1507(BD)(Nucleosome assembly protein NAP-1)	ATP-dependent;Nucleosome	ATP-dependent protease ATPase subunit HslU OS=Beijerinckia indica subsp. indica (strain ATCC 9039 / DSM 1715 / NCIB 8712) GN=hslU PE=3 SV=1;Nucleosome assembly protein 1-like 1 OS=Xenopus tropicalis GN=nap1l1 PE=2 SV=1
GeneID:Pha007800	5.33	7.2	16.62	8.98	OAP08561.1 hypothetical protein AXX17_AT2G14740 [Arabidopsis thaliana];AAM14872.1 Expressed protein [Arabidopsis thaliana] &gt;ion binding protein [Arabidopsis thaliana] &gt;ABD19677.1 At2g19385 [Arabidopsis thaliana] &gt;AEC06875.1 zinc ion binding protein [Arabidopsis thaliana] &gt;protein, partial [Micromonas pusilla CCMP1545] &gt;EEH52757.1 predicted protein, partial [Micromonas pusilla CCMP1…	GO:0006952;GO:0055114;GO:0003676;GO:0010181;GO:0008270;GO:0008150;GO:0031408;GO:0005622;GO:0016491;GO:0003824;GO:0005634;GO:0009695;GO:0016629;GO:0003959	defense response;oxidation-reduction process;nucleic acid binding;FMN binding;zinc ion binding;biological_process;oxylipin biosynthetic process;intracellular;oxidoreductase activity;catalytic activity;nucleus;jasmonic acid biosynthetic process;12-oxophytodienoate reductase activity;NADPH dehydrogenase activity	K15263;K05894	LYER;OPR	http://www.genome.jp/dbget-bin/www_bget?ko:K15263;http://www.genome.jp/dbget-bin/www_bget?ko:K05894	alpha-Linolenic acid metabolism	ko00592	KOG0134(CR)(NADH:flavin oxidoreductase/12-oxophytodienoate reductase)	N-ethylmaleimide;UPF0743	N-ethylmaleimide reductase OS=Escherichia coli (strain K12) GN=nemA PE=2 SV=1;UPF0743 protein C215.06c OS=Schizosaccharomyces pombe (strain 972 / ATCC 24843) GN=SPBC215.06c PE=1 SV=2
GeneID:Pha002833	0.71	0.35	0	4.85	-	-	-	-	-	-	-	-	-	-	-
novel.5354	7.97	0.55	1.35	4.17	-	-	-	-	-	-	-	-	-	-	-
novel.5357	4.22	2.25	2.31	4.61	-	-	-	-	-	-	-	-	-	-	-
GeneID:Pha002784	16.17	10.99	9.38	10.79	-	-	-	-	-	-	-	-	-	-	-
GeneID:Pha003422	16.97	12.4	10.63	3.74	protein SELMODRAFT_83360 [Selaginella moellendorffii] &gt;EFJ33736.1 hypothetical protein SELMODRAFT_83360 [Selaginella moellendorffii]	GO:0051103;GO:0016757;GO:0006273;GO:0003950;GO:0006471;GO:0016740;GO:0005634;GO:0003910;GO:0006303;GO:0005737	DNA ligation involved in DNA repair;transferase activity, transferring glycosyl groups;lagging strand elongation;NAD+ ADP-ribosyltransferase activity;protein ADP-ribosylation;transferase activity;nucleus;DNA ligase (ATP) activity;double-strand break repair via nonhomologous end joining;cytoplasm	K10798	PARP	http://www.genome.jp/dbget-bin/www_bget?ko:K10798	Base excision repair	ko03410	KOG1037(KLO)(NAD+ ADP-ribosyltransferase Parp, required for poly-ADP ribosylation of nuclear proteins)	Poly	Poly [ADP-ribose] polymerase 3 OS=Homo sapiens GN=PARP3 PE=1 SV=3
GeneID:Pha002785	0	5.41	13.59	0	-	-	-	-	-	-	-	-	-	-	-
novel.225	15.99	16.87	25.38	41.59	-	-	-	-	-	-	-	-	-	-	-
GeneID:Pha010114	0.32	0.35	0	0	-	-	-	-	-	-	-	-	-	-	-
novel.8206	2.34	2.06	2.71	20.25	-	-	-	-	-	-	-	-	-	-	-
GeneID:Pha003423	26.26	33.96	26.16	21.48	[Klebsormidium flaccidum];protein TanjilG_29305 [Lupinus angustifolius]	GO:0009507;GO:0004177;GO:0016787;GO:0009570;GO:0046872	chloroplast;aminopeptidase activity;hydrolase activity;chloroplast stroma;metal ion binding	K01262	pepP	http://www.genome.jp/dbget-bin/www_bget?ko:K01262	-	-	KOG2413(E)(Xaa-Pro aminopeptidase)	Probable;Probable	Probable Xaa-Pro aminopeptidase P OS=Nectria haematococca (strain 77-13-4 / ATCC MYA-4622 / FGSC 9596 / MPVI) GN=AMPP PE=3 SV=1;Probable Xaa-Pro aminopeptidase P OS=Aspergillus flavus (strain ATCC 200026 / FGSC A1120 / NRRL 3357 / JCM 12722 / SRRC 167) GN=ampp PE=3 SV=1
GeneID:Pha008331	0.24	0.04	0.04	0.13	protein KFL_000680010 [Klebsormidium flaccidum]	-	-	-	-	-	-	-	-	Tyrosinase	Tyrosinase OS=Streptomyces antibioticus GN=melC2 PE=3 SV=2
novel.4528	0.1	0.72	1.35	0.92	-	-	-	-	-	-	-	-	-	-	-
GeneID:Pha009400	0.01	0.02	0.01	0.08	apoprotein A1 of photosystem I (chloroplast) [Carteria sp. SAG 8-5]	GO:0016020;GO:0009507;GO:0009522;GO:0018298;GO:0009579;GO:0009055;GO:0009535;GO:0000287;GO:0051536;GO:0015979;GO:0009536;GO:0016168;GO:0016021;GO:0055114;GO:0046872;GO:0051539;GO:0016491	membrane;chloroplast;photosystem I;protein-chromophore linkage;thylakoid;electron carrier activity;chloroplast thylakoid membrane;magnesium ion binding;iron-sulfur cluster binding;photosynthesis;plastid;chlorophyll binding;integral component of membrane;oxidation-reduction process;metal ion binding;4 iron, 4 sulfur cluster binding;oxidoreductase activity	K02689	psaA	http://www.genome.jp/dbget-bin/www_bget?ko:K02689	Photosynthesis	ko00195	-	Photosystem	Photosystem I P700 chlorophyll a apoprotein A1 OS=Porphyra purpurea GN=psaA PE=3 SV=1
GeneID:Pha009401	0.02	0.07	0.04	0.01	pyruvate dehydrogenase E1 component subunit alpha-3, chloroplastic [Musa acuminata subsp. malaccensis]	GO:0009507;GO:0009570;GO:0009941;GO:0016624;GO:0043231;GO:0006086;GO:0008152;GO:0016491;GO:0055114;GO:0004739	chloroplast;chloroplast stroma;chloroplast envelope;oxidoreductase activity, acting on the aldehyde or oxo group of donors, disulfide as acceptor;intracellular membrane-bounded organelle;acetyl-CoA biosynthetic process from pyruvate;metabolic process;oxidoreductase activity;oxidation-reduction process;pyruvate dehydrogenase (acetyl-transferring) activity	K00161	PDHA,pdhA	http://www.genome.jp/dbget-bin/www_bget?ko:K00161	Citrate cycle (TCA cycle);Glycolysis / Gluconeogenesis;Pyruvate metabolism;Carbon metabolism	ko00020,ko00010,ko00620,ko01200	KOG1182(C)(Branched chain alpha-keto acid dehydrogenase complex, alpha subunit)	Pyruvate	Pyruvate dehydrogenase E1 component subunit alpha OS=Pyropia yezoensis GN=pdhA PE=3 SV=1
GeneID:Pha009402	0	0.01	0	0	uracil phosphoribosyltransferase [Oryza brachyantha]	GO:0004849;GO:0016740;GO:0006206;GO:0004845;GO:0005829;GO:0009536;GO:0016757;GO:0043097;GO:0006223;GO:0009507	uridine kinase activity;transferase activity;pyrimidine nucleobase metabolic process;uracil phosphoribosyltransferase activity;cytosol;plastid;transferase activity, transferring glycosyl groups;pyrimidine nucleoside salvage;uracil salvage;chloroplast	K00761	upp,UPRT	http://www.genome.jp/dbget-bin/www_bget?ko:K00761	Pyrimidine metabolism	ko00240	-	Uracil	Uracil phosphoribosyltransferase homolog OS=Pyropia yezoensis PE=3 SV=1
GeneID:Pha009403	0	0.18	0.27	0.36	uncharacterized protein LOC108943857 [Nicotiana tomentosiformis]	GO:0016168;GO:0016021;GO:0045156;GO:0009523;GO:0015979;GO:0055114;GO:0046872;GO:0019684;GO:0009767;GO:0009772;GO:0018298;GO:0016020;GO:0009521	chlorophyll binding;integral component of membrane;electron transporter, transferring electrons within the cyclic electron transport pathway of photosynthesis activity;photosystem II;photosynthesis;oxidation-reduction process;metal ion binding;photosynthesis, light reaction;photosynthetic electron transport chain;photosynthetic electron transport in photosystem II;protein-chromophore linkage;memb…	K02705	psbC	http://www.genome.jp/dbget-bin/www_bget?ko:K02705	Photosynthesis	ko00195	-	Photosystem	Photosystem II CP43 reaction center protein OS=Porphyra purpurea GN=psbC PE=3 SV=1
GeneID:Pha009404	0.01	0.08	0.04	0.02	component of sensory transduction system [Chlorokybus atmophyticus] &gt;ABM87971.1 regulatory component of sensory transduction system (chloroplast) [Chlorokybus atmophyticus]	GO:0006355;GO:0009536;GO:0006351;GO:0003677;GO:0000160;GO:0009507	regulation of transcription, DNA-templated;plastid;transcription, DNA-templated;DNA binding;phosphorelay signal transduction system;chloroplast	-	-	-	-	-	-	Probable	Probable transcriptional regulator ycf27 OS=Porphyra purpurea GN=ycf27 PE=3 SV=1
GeneID:Pha009405	7.02	14.68	5.54	1.74	XP_016471556.1 PREDICTED: protein TIC 20-II, chloroplastic-like [Nicotiana tabacum];protein TIC 20-II, chloroplastic [Nicotiana tomentosiformis] &gt	GO:0009941;GO:0009507;GO:0005739;GO:0016020;GO:0009706;GO:0016021;GO:0009536	chloroplast envelope;chloroplast;mitochondrion;membrane;chloroplast inner membrane;integral component of membrane;plastid	-	-	-	-	-	-	Tic20	Tic20 family protein Ycf60 OS=Pyropia yezoensis GN=ycf60 PE=3 SV=1
GeneID:Pha009406	0	0	0	0	synthase beta subunit [Coccomyxa subellipsoidea C-169] &gt;EIE22214.1 anthranilate synthase beta subunit [Coccomyxa subellipsoidea C-169]	GO:0004049;GO:0005950;GO:0000162;GO:0005829;GO:0008152	anthranilate synthase activity;anthranilate synthase complex;tryptophan biosynthetic process;cytosol;metabolic process	K03149	thiG	http://www.genome.jp/dbget-bin/www_bget?ko:K03149	Thiamine metabolism	ko00730	KOG0026(E)(Anthranilate synthase, beta chain)	Thiazole	Thiazole synthase OS=Pyropia yezoensis GN=thiG PE=3 SV=1
GeneID:Pha009407	0.04	0.19	0.13	0.28	KQK86914.1 hypothetical protein SETIT_034936mg [Setaria italica];cytochrome c biogenesis protein CCS1, chloroplastic [Setaria italica] &gt	GO:0017004;GO:0016021;GO:0009536;GO:0009535;GO:0009579;GO:0009507;GO:0016020	cytochrome complex assembly;integral component of membrane;plastid;chloroplast thylakoid membrane;thylakoid;chloroplast;membrane	K07399	resB,ccs1	http://www.genome.jp/dbget-bin/www_bget?ko:K07399	-	-	-	Cytochrome	Cytochrome c biogenesis protein Ccs1 OS=Pyropia yezoensis GN=ccs1 PE=3 SV=1
GeneID:Pha009408	0.35	1.34	0.43	0.25	-	-	-	-	-	-	-	-	-	Phycobilisome	Phycobilisome rod-core linker polypeptide cpcG OS=Pyropia yezoensis GN=cpcG PE=3 SV=1
GeneID:Pha009409	0.4	0.08	0	0	-	-	-	-	-	-	-	-	-	R-phycoerythrin	R-phycoerythrin beta chain OS=Pyropia haitanensis GN=cpeB PE=3 SV=1
GeneID:Pha008439	4606.67	1211.92	1657.24	762.6	protein g.100605, partial [Auxenochlorella protothecoides]	GO:0009535;GO:0009765;GO:0016020;GO:0009507;GO:0018298;GO:0009579;GO:0015979;GO:0016168;GO:0016021	chloroplast thylakoid membrane;photosynthesis, light harvesting;membrane;chloroplast;protein-chromophore linkage;thylakoid;photosynthesis;chlorophyll binding;integral component of membrane	K08907	LHCA1	http://www.genome.jp/dbget-bin/www_bget?ko:K08907	Photosynthesis - antenna proteins	ko00196	-	Fucoxanthin-chlorophyll	Fucoxanthin-chlorophyll a-c binding protein, chloroplastic OS=Isochrysis galbana GN=FCP PE=1 SV=1
GeneID:Pha003711	19.28	33.78	31.14	11.04	-	-	-	-	-	-	-	-	-	-	-
GeneID:Pha003121	272.23	267.34	464.45	91.84	diphosphate kinase [Klebsormidium flaccidum];[Lotus japonicus]	GO:0016310;GO:0005622;GO:0006165;GO:0006241;GO:0006220;GO:0006163;GO:0009142;GO:0006228;GO:0004550;GO:0016301;GO:0000166;GO:0070301;GO:0006183;GO:0005524;GO:0046872;GO:0009117;GO:0016740;GO:0031514	phosphorylation;intracellular;nucleoside diphosphate phosphorylation;CTP biosynthetic process;pyrimidine nucleotide metabolic process;purine nucleotide metabolic process;nucleoside triphosphate biosynthetic process;UTP biosynthetic process;nucleoside diphosphate kinase activity;kinase activity;nucleotide binding;cellular response to hydrogen peroxide;GTP biosynthetic process;ATP binding;metal ion…	K00940	ndk,NME	http://www.genome.jp/dbget-bin/www_bget?ko:K00940	MAPK signaling pathway - plant;Purine metabolism;Pyrimidine metabolism	ko04016,ko00230,ko00240	KOG0888(F)(Nucleoside diphosphate kinase);KOG2977(R)(Glycosyltransferase)	Nucleoside	Nucleoside diphosphate kinase OS=Prochlorococcus marinus (strain NATL1A) GN=ndk PE=3 SV=1
GeneID:Pha003120	47.68	26.37	44.41	13.87	-	-	-	-	-	-	-	-	-	-	-
GeneID:Pha003123	10.8	17.61	9.94	12.42	protein [Micromonas pusilla CCMP1545] &gt;EEH57121.1 predicted protein [Micromonas pusilla CCMP1545]	GO:0006355;GO:0006886;GO:0008536	regulation of transcription, DNA-templated;intracellular protein transport;Ran GTPase binding	-	-	-	-	-	-	-	-
GeneID:Pha003122	14.77	11.03	12.23	16.79	-	-	-	-	-	-	-	-	-	-	-
GeneID:Pha003125	33.15	19.96	16.95	35.26	protein AXG93_461s1210 [Marchantia polymorpha subsp. polymorpha]	GO:0048500;GO:0003924;GO:0006614;GO:0005525;GO:0008312	signal recognition particle;GTPase activity;SRP-dependent cotranslational protein targeting to membrane;GTP binding;7S RNA binding	K03106	SRP54,ffh	http://www.genome.jp/dbget-bin/www_bget?ko:K03106	Protein export	ko03060	KOG0781(U)(Signal recognition particle receptor, alpha subunit)	Signal	Signal recognition particle 54 kDa protein OS=Mus musculus GN=Srp54 PE=1 SV=2
GeneID:Pha003124	347.61	304.15	246.85	96.28	EEF25491.1 dihydrodipicolinate synthase, putative [Ricinus communis] &gt;ALL71098.1 4-hydroxy-tetrahydrodipicolinate synthase (plasmid) [Paraburkholderia caribensis MBA4] &gt;AMV48694.1 4-hydroxy-tetrahydrodipicolinate synthase [Paraburkholderia caribensis];synthase [Paraburkholderia caribensis] &gt	GO:0008652;GO:0008152;GO:0003824;GO:0009089;GO:0009085;GO:0016829;GO:0019877;GO:0008840;GO:0005737	cellular amino acid biosynthetic process;metabolic process;catalytic activity;lysine biosynthetic process via diaminopimelate;lysine biosynthetic process;lyase activity;diaminopimelate biosynthetic process;4-hydroxy-tetrahydrodipicolinate synthase;cytoplasm	K01714	dapA	http://www.genome.jp/dbget-bin/www_bget?ko:K01714	Lysine biosynthesis;Monobactam biosynthesis;Biosynthesis of amino acids	ko00300,ko00261,ko01230	-	4-hydroxy-tetrahydrodipicolinate	4-hydroxy-tetrahydrodipicolinate synthase OS=Microcystis aeruginosa (strain NIES-843) GN=dapA PE=3 SV=1
GeneID:Pha003127	79.51	50.29	53.89	83.26	EIE18845.1 alpha/beta-hydrolase [Coccomyxa subellipsoidea C-169];[Coccomyxa subellipsoidea C-169] &gt	GO:0006629;GO:0016020;GO:0016787;GO:0016021	lipid metabolic process;membrane;hydrolase activity;integral component of membrane	-	-	-	-	-	-	Phospholipase	Phospholipase A1 EG1, chloroplastic/mitochondrial OS=Oryza sativa subsp. japonica GN=EG1 PE=1 SV=1
GeneID:Pha003126	224.73	180.65	81.89	98.58	protein AXG93_2175s1270 [Marchantia polymorpha subsp. polymorpha]	GO:0005739	mitochondrion	K18171	CMC1	http://www.genome.jp/dbget-bin/www_bget?ko:K18171	-	-	-	-	-
GeneID:Pha003129	0.78	0.08	0	0.17	-	-	-	-	-	-	-	-	-	-	-
GeneID:Pha003128	0	0	0	0.9	-	-	-	-	-	-	-	-	-	-	-
GeneID:Pha008434	0.1	0.02	0	0	-	-	-	-	-	-	-	-	-	-	-
GeneID:Pha008432	0	0	0	0	-	-	-	-	-	-	-	-	-	-	-
GeneID:Pha008430	20.75	33.41	25.71	11.11	3,4-dioxygenase [Anthurium amnicola]	-	-	K00452	HAAO	http://www.genome.jp/dbget-bin/www_bget?ko:K00452	Tryptophan metabolism	ko00380	-	3-hydroxyanthranilate	3-hydroxyanthranilate 3,4-dioxygenase OS=Xanthomonas campestris pv. vesicatoria (strain 85-10) GN=nbaC PE=3 SV=1
novel.7599	3.41	0	0	0	-	-	-	-	-	-	-	-	-	-	-
novel.4000	0.66	0.57	0.4	0.97	-	-	-	-	-	-	-	-	-	-	-
GeneID:Pha008431	134.22	213.5	311.94	467.82	protein g.16172 [Auxenochlorella protothecoides]	GO:0007264;GO:0005525	small GTPase mediated signal transduction;GTP binding	K07897	RAB7A	http://www.genome.jp/dbget-bin/www_bget?ko:K07897	Endocytosis;Phagosome	ko04144,ko04145	KOG0394(R)(Ras-related GTPase)	GTP-binding	GTP-binding protein yptV5 OS=Volvox carteri GN=YPTV5 PE=3 SV=1
GeneID:Pha009572	0	0	0	0.15	Q32RI1.1 RecName: Full=ATP synthase epsilon chain, chloroplastic;synthase CF1 epsilon subunit (chloroplast) [Zygnema circumcarinatum] &gt; AltName: Full=ATP synthase F1 sector epsilon subunit;AAX45797.1 CF1 epsilon subunit of ATP synthase (chloroplast) [Zygnema circumcarinatum]; AltName: Full=F-ATPase epsilon subunit &gt	GO:0006754;GO:0009536;GO:0046961;GO:0009535;GO:0015992;GO:0006811;GO:0009507;GO:0005886;GO:0006810;GO:0045261;GO:0016020;GO:0015986;GO:0005524;GO:0046933;GO:0009579	ATP biosynthetic process;plastid;proton-transporting ATPase activity, rotational mechanism;chloroplast thylakoid membrane;proton transport;ion transport;chloroplast;plasma membrane;transport;proton-transporting ATP synthase complex, catalytic core F(1);membrane;ATP synthesis coupled proton transport;ATP binding;proton-transporting ATP synthase activity, rotational mechanism;thylakoid	K02112	ATPF1B,atpD	http://www.genome.jp/dbget-bin/www_bget?ko:K02112	Oxidative phosphorylation;Photosynthesis	ko00190,ko00195	-	ATP	ATP synthase epsilon chain, chloroplastic OS=Pyropia yezoensis GN=atpE PE=3 SV=1
GeneID:Pha004865	0.05	0.1	0.08	0.46	serine/threonine-protein kinase GRIK2-like [Phoenix dactylifera]	GO:0004674;GO:0016310;GO:0006468;GO:0005524;GO:0004672;GO:0000166;GO:0016301	protein serine/threonine kinase activity;phosphorylation;protein phosphorylation;ATP binding;protein kinase activity;nucleotide binding;kinase activity	K13412	CPK	http://www.genome.jp/dbget-bin/www_bget?ko:K13412	Plant-pathogen interaction	ko04626	KOG0198(T)(MEKK and related serine/threonine protein kinases)	Cytokinesis	Cytokinesis protein sepH OS=Aspergillus niger (strain CBS 513.88 / FGSC A1513) GN=sepH PE=3 SV=1
GeneID:Pha004864	0.49	0.17	0.29	0.31	-	-	-	-	-	-	-	-	-	-	-
GeneID:Pha004867	19.27	22.4	28.55	22.2	KCW79816.1 hypothetical protein EUGRSUZ_C01157 [Eucalyptus grandis];chaperone protein dnaJ 49 [Eucalyptus grandis] &gt;chaperone protein dnaJ 49-like [Camelina sativa]	GO:0005886;GO:0005634;GO:0006457	plasma membrane;nucleus;protein folding	K09518	DNAJB12	http://www.genome.jp/dbget-bin/www_bget?ko:K09518	Protein processing in endoplasmic reticulum	ko04141	KOG0714(O)(Molecular chaperone (DnaJ superfamily))	DnaJ	DnaJ homolog subfamily B member 14 OS=Xenopus tropicalis GN=dnajb14 PE=2 SV=1
GeneID:Pha004866	0.08	0.21	0.15	0.1	-	-	-	-	-	-	-	-	-	-	-
GeneID:Pha004861	2.24	2.51	3.77	4.65	-	-	-	-	-	-	-	-	-	-	-
GeneID:Pha004860	6.42	7.23	8.22	21.09	protein H632_c3128p0, partial [Helicosporidium sp. ATCC 50920];SNF2 family DNA repair protein [Klebsormidium flaccidum]	GO:0010332;GO:0016779;GO:0006281;GO:0005524	response to gamma radiation;nucleotidyltransferase activity;DNA repair;ATP binding	K13291;K10841	TUT;ERCC6,CSB,RAD26	http://www.genome.jp/dbget-bin/www_bget?ko:K13291;http://www.genome.jp/dbget-bin/www_bget?ko:K10841	Nucleotide excision repair	ko03420	KOG0387(KL)(Transcription-coupled repair protein CSB/RAD26 (contains SNF2 family DNA-dependent ATPase domain));KOG2277(D)(S-M checkpoint control protein CID1 and related nucleotidyltransferases)	UTP:RNA;DNA;Terminal	UTP:RNA uridylyltransferase 1 OS=Arabidopsis thaliana GN=URT1 PE=1 SV=2;DNA excision repair protein CSB OS=Oryza sativa subsp. japonica GN=CSB PE=2 SV=1;Terminal uridylyltransferase 4 OS=Mus musculus GN=Zcchc11 PE=1 SV=2
GeneID:Pha004863	1483.67	4191.29	6009.12	10007.6	-	-	-	-	-	-	-	-	-	-	-
GeneID:Pha004862	41.39	25.88	20.52	25.72	ABC transporter G family member 31-like [Citrus sinensis];ABC transporter G family member 31 [Citrus sinensis]	GO:0016021;GO:0006810;GO:0016887;GO:0016020;GO:0005524;GO:0000166	integral component of membrane;transport;ATPase activity;membrane;ATP binding;nucleotide binding	-	-	-	-	-	KOG0065(Q)(Pleiotropic drug resistance proteins (PDR1-15), ABC superfamily);KOG0061(Q)(Transporter, ABC superfamily (Breast cancer resistance protein))	Brefeldin	Brefeldin A resistance protein OS=Schizosaccharomyces pombe (strain 972 / ATCC 24843) GN=bfr1 PE=1 SV=1
GeneID:Pha004869	43.27	38.99	27.63	15.78	-	-	-	-	-	-	-	-	-	-	-
GeneID:Pha004868	0.1	0	0	0.29	-	-	-	-	-	-	-	-	-	-	-
novel.2980	0.47	1.06	0.1	2.04	-	-	-	-	-	-	-	-	-	-	-
novel.2983	0.48	1.13	1.39	2.61	-	-	-	-	-	-	-	-	-	-	-
novel.2984	2.47	7.82	7.41	11.91	-	-	-	-	-	-	-	-	-	-	-
novel.2987	0.81	3.04	2.81	1.89	-	-	-	-	-	-	-	-	-	-	-
novel.2988	0.81	3.04	2.81	1.89	-	-	-	-	-	-	-	-	-	-	-
novel.7592	0.64	1.16	1.9	12.19	-	-	-	-	-	-	-	-	-	-	-
GeneID:Pha008022	1.71	3.76	2.46	0.55	-	-	-	-	-	-	-	-	-	-	-
novel.5517	1.68	3.29	0.04	0.3	-	-	-	-	-	-	-	-	-	-	-
GeneID:Pha007259	2.5	2.68	3.11	4	-	-	-	-	-	-	-	-	-	-	-
GeneID:Pha007258	0	0	0	0	KIY95408.1 hypothetical protein MNEG_12554 [Monoraphidium neglectum];protein MNEG_12554 [Monoraphidium neglectum] &gt	GO:0004674;GO:0006468;GO:0005524	protein serine/threonine kinase activity;protein phosphorylation;ATP binding	-	-	-	-	-	-	Alpha-protein	Alpha-protein kinase vwkA OS=Dictyostelium discoideum GN=vwkA PE=1 SV=1
GeneID:Pha007253	2.85	8.55	23.52	1.02	-	-	-	-	-	-	-	-	-	-	-
GeneID:Pha007252	12.07	16.22	21.06	25.76	-	-	-	-	-	-	-	-	-	-	-
GeneID:Pha007251	5.45	0	0	0	-	-	-	-	-	-	-	-	-	-	-
GeneID:Pha007250	33.85	42.93	18.99	17.61	EEH52781.1 cation diffusion facilitator family [Micromonas pusilla CCMP1545];diffusion facilitator family [Micromonas pusilla CCMP1545] &gt	GO:0016020;GO:0008324;GO:0006812;GO:0016021;GO:0055085	membrane;cation transmembrane transporter activity;cation transport;integral component of membrane;transmembrane transport	-	-	-	-	-	-	Metal	Metal tolerance protein 11 OS=Arabidopsis thaliana GN=MTP11 PE=2 SV=1
GeneID:Pha007257	0	0.12	0	0.09	-	-	-	-	-	-	-	-	-	-	-
GeneID:Pha007256	0.1	0.1	0.15	2.18	BAS88931.1 Os04g0386600 [Oryza sativa Japonica Group];EAZ30511.1 hypothetical protein OsJ_14560 [Oryza sativa Japonica Group] &gt;BAG97014.1 unnamed protein product [Oryza sativa Japonica Group] &gt;2,3-dimethylmalate lyase [Oryza sativa Japonica Group] &gt;BAG90308.1 unnamed protein product [Oryza sativa Japonica Group] &gt;EAY93872.1 hypothetical protein OsI_15649 [Oryza sativa Indica Group] &g…	GO:0005737;GO:0006097;GO:0003824;GO:0046912	cytoplasm;glyoxylate cycle;catalytic activity;transferase activity, transferring acyl groups, acyl groups converted into alkyl on transfer	-	-	-	-	-	-	Carboxyvinyl-carboxyphosphonate	Carboxyvinyl-carboxyphosphonate phosphorylmutase OS=Streptomyces hygroscopicus GN=bcpA PE=1 SV=3
GeneID:Pha007255	16.19	21.1	15.61	14.44	protein [Hordeum vulgare subsp. vulgare];protein - Arp5p [Klebsormidium flaccidum]	GO:0031011;GO:0006281;GO:0006355	Ino80 complex;DNA repair;regulation of transcription, DNA-templated	K11672	ACTR5,ARP5,INO80M	http://www.genome.jp/dbget-bin/www_bget?ko:K11672	-	-	KOG0676(Z)(Actin and related proteins)	Actin-like	Actin-like protein arp5 OS=Schizosaccharomyces pombe (strain 972 / ATCC 24843) GN=arp5 PE=1 SV=1
GeneID:Pha007254	2.13	4.59	23.28	0.18	-	-	-	-	-	-	-	-	-	-	-
GeneID:Pha007781	3.13	0.14	0.52	2.49	-	-	-	-	-	-	-	-	-	-	-
GeneID:Pha007780	51.35	2.13	8.38	5.53	factor A1F isoform 1 [Theobroma cacao];XP_006572798.1 PREDICTED: uncharacterized protein LOC100305887 isoform X1 [Glycine max] &gt;XP_006572799.1 PREDICTED: uncharacterized protein LOC100305887 isoform X1 [Glycine max] &gt;XP_014634552.1 PREDICTED: uncharacterized protein LOC100305887 isoform X1 [Glycine max] &gt;XP_014634170.1 PREDICTED: uncharacterized protein LOC100305887 isoform X1 [Glycine m…	GO:0007264;GO:0005622;GO:0005525;GO:0000166	small GTPase mediated signal transduction;intracellular;GTP binding;nucleotide binding	K07937	ARF1	http://www.genome.jp/dbget-bin/www_bget?ko:K07937	Endocytosis	ko04144	KOG0070(U)(GTP-binding ADP-ribosylation factor Arf1);KOG0071(U)(GTP-binding ADP-ribosylation factor Arf6 (dArf3))	ADP-ribosylation;ADP-ribosylation;ADP-ribosylation	ADP-ribosylation factor 1-like 2 OS=Caenorhabditis elegans GN=arf-1.2 PE=2 SV=2;ADP-ribosylation factor 5 OS=Gallus gallus GN=ARF5 PE=2 SV=2;ADP-ribosylation factor 1 OS=Locusta migratoria GN=ARF1 PE=2 SV=2
GeneID:Pha007783	0.59	1.44	2.35	0.34	-	-	-	-	-	-	-	-	-	-	-
GeneID:Pha007782	51.73	37.12	30.98	33.51	[Brachypodium sylvaticum]	GO:0016020;GO:0008375	membrane;acetylglucosaminyltransferase activity	K00771	XYLT	http://www.genome.jp/dbget-bin/www_bget?ko:K00771	-	-	-	Beta-glucuronosyltransferase	Beta-glucuronosyltransferase GlcAT14C OS=Arabidopsis thaliana GN=GLCAT14C PE=2 SV=1
GeneID:Pha007785	2.84	2.91	4.47	7.77	-	-	-	-	-	-	-	-	-	-	-
GeneID:Pha007784	1.17	0.93	1.03	6.21	-	-	-	-	-	-	-	-	-	-	-
GeneID:Pha007787	4.48	6.68	17.25	7.56	protein MANES_08G017400 [Manihot esculenta];dehydratase [Dorcoceras hygrometricum];deaminase [Klebsormidium flaccidum]	GO:0009097;GO:0004794;GO:0008652;GO:0009082;GO:0006520;GO:0030170;GO:0016829;GO:0005737	isoleucine biosynthetic process;L-threonine ammonia-lyase activity;cellular amino acid biosynthetic process;branched-chain amino acid biosynthetic process;cellular amino acid metabolic process;pyridoxal phosphate binding;lyase activity;cytoplasm	K01754	E4.3.1.19,ilvA,tdcB	http://www.genome.jp/dbget-bin/www_bget?ko:K01754	Glycine, serine and threonine metabolism;Valine, leucine and isoleucine biosynthesis;Biosynthesis of amino acids;Carbon metabolism	ko00260,ko00290,ko01230,ko01200	KOG1250(E)(Threonine/serine dehydratases);KOG1251(TE)(Serine racemase)	Threonine;L-threonine	Threonine dehydratase biosynthetic, chloroplastic OS=Arabidopsis thaliana GN=OMR1 PE=1 SV=1;L-threonine dehydratase biosynthetic IlvA OS=Burkholderia multivorans (strain ATCC 17616 / 249) GN=ilvA PE=3 SV=1
GeneID:Pha007786	300.55	222.3	96.55	276.21	-	-	-	-	-	-	-	-	-	Phycobilisome	Phycobilisome 32.1 kDa linker polypeptide, phycocyanin-associated, rod OS=Mastigocladus laminosus GN=cpcC PE=1 SV=3
GeneID:Pha007789	5.53	3.27	3.59	2.01	KFM26026.1 putative ATP-dependent helicase C29A10.10c [Auxenochlorella protothecoides];ATP-dependent helicase C29A10.10c [Auxenochlorella protothecoides] &gt	GO:0004721;GO:0046872;GO:0004386;GO:0002161;GO:0043169;GO:0016787;GO:0003824	phosphoprotein phosphatase activity;metal ion binding;helicase activity;aminoacyl-tRNA editing activity;cation binding;hydrolase activity;catalytic activity	K10706	SETX,ALS4	http://www.genome.jp/dbget-bin/www_bget?ko:K10706	-	-	KOG1802(A)(RNA helicase nonsense mRNA reducing factor (pNORF1));KOG1801(A)(tRNA-splicing endonuclease positive effector (SEN1))	Probable	Probable helicase MAGATAMA 3 OS=Arabidopsis thaliana GN=MAA3 PE=2 SV=1
GeneID:Pha007788	0	0.11	0	0	-	-	-	-	-	-	-	-	-	-	-
GeneID:Pha008436	7.46	4.11	11.84	77.42	putative GTP-binding protein 6 isoform X2 [Erythranthe guttata] &gt;EYU36741.1 hypothetical protein MIMGU_mgv1a003953mg [Erythranthe guttata]	GO:0005525;GO:0005737;GO:0043022;GO:0009536;GO:0009507	GTP binding;cytoplasm;ribosome binding;plastid;chloroplast	K03665	hflX	http://www.genome.jp/dbget-bin/www_bget?ko:K03665	-	-	KOG0410(R)(Predicted GTP binding protein)	GTPase	GTPase HflX OS=Caldanaerobacter subterraneus subsp. tengcongensis (strain DSM 15242 / JCM 11007 / NBRC 100824 / MB4) GN=hflX PE=3 SV=1
novel.1523	0.14	0.79	73.8	58.8	-	-	-	-	-	-	-	-	-	-	-
novel.3042	1.59	3.94	2.51	5.85	-	-	-	-	-	-	-	-	-	-	-
novel.5636	10.55	5.25	6.41	4.36	-	-	-	-	-	-	-	-	-	-	-
GeneID:Pha004450	88.64	72.57	64.23	95.3	SNF2 family N-terminal domain containing protein [Klebsormidium flaccidum]	-	-	K11665	INO80,INOC1	http://www.genome.jp/dbget-bin/www_bget?ko:K11665	-	-	KOG0391(R)(SNF2 family DNA-dependent ATPase);KOG0385(K)(Chromatin remodeling complex WSTF-ISWI, small subunit);KOG0386(BK)(Chromatin remodeling complex SWI/SNF, component SWI2 and related ATPases (DNA/RNA helicase superfamily))	Putative	Putative DNA helicase INO80 OS=Gibberella zeae (strain PH-1 / ATCC MYA-4620 / FGSC 9075 / NRRL 31084) GN=INO80 PE=3 SV=1
GeneID:Pha009944	0	0.01	0	0	uracil phosphoribosyltransferase [Oryza brachyantha]	GO:0006223;GO:0009507;GO:0043097;GO:0016757;GO:0004845;GO:0009536;GO:0005829;GO:0004849;GO:0006206;GO:0016740	uracil salvage;chloroplast;pyrimidine nucleoside salvage;transferase activity, transferring glycosyl groups;uracil phosphoribosyltransferase activity;plastid;cytosol;uridine kinase activity;pyrimidine nucleobase metabolic process;transferase activity	K00761	upp,UPRT	http://www.genome.jp/dbget-bin/www_bget?ko:K00761	Pyrimidine metabolism	ko00240	-	Uracil	Uracil phosphoribosyltransferase homolog OS=Pyropia yezoensis PE=3 SV=1
novel.656	0.12	0.6	0.17	2.62	-	-	-	-	-	-	-	-	-	-	-
GeneID:Pha004451	58.98	61.89	63.11	152.81	-	-	-	-	-	-	-	-	-	-	-
GeneID:Pha008437	5.82	6.15	11.04	25.66	protein AXG93_669s1440 [Marchantia polymorpha subsp. polymorpha]	GO:0046872;GO:0016021;GO:0008270;GO:0016020	metal ion binding;integral component of membrane;zinc ion binding;membrane	K10661	MARCH6,DOA10	http://www.genome.jp/dbget-bin/www_bget?ko:K10661	Protein processing in endoplasmic reticulum	ko04141	KOG1609(A)(Protein involved in mRNA turnover and stability)	Probable	Probable E3 ubiquitin ligase SUD1 OS=Arabidopsis thaliana GN=SUD1 PE=1 SV=1
novel.7851	0.19	0.22	0.41	1.29	-	-	-	-	-	-	-	-	-	-	-
novel.7852	0	0	0	0.4	-	-	-	-	-	-	-	-	-	-	-
novel.657	0.11	0	0	0.48	-	-	-	-	-	-	-	-	-	-	-
novel.7854	0.58	1.17	1.67	3.15	-	-	-	-	-	-	-	-	-	-	-
GeneID:Pha004452	0.23	1.9	1.34	5.28	-	-	-	-	-	-	-	-	-	-	-
novel.7856	10.52	3.42	4.79	2.52	-	-	-	-	-	-	-	-	-	-	-
GeneID:Pha004453	7.02	42.25	37.56	687.06	progesterone receptor component 2 [Zostera marina];membrane-associated progesterone-binding protein 4 isoform X1 [Phoenix dactylifera]	GO:0016021;GO:0012505;GO:0016020;GO:0020037	integral component of membrane;endomembrane system;membrane;heme binding	K17278	PGRMC1_2	http://www.genome.jp/dbget-bin/www_bget?ko:K17278	-	-	KOG1110(R)(Putative steroid membrane receptor Hpr6.6/25-Dx);KOG1108(R)(Predicted heme/steroid binding protein)	Neuferricin;Neuferricin	Neuferricin OS=Homo sapiens GN=CYB5D2 PE=2 SV=1;Neuferricin OS=Mus musculus GN=Cyb5d2 PE=1 SV=1
GeneID:Pha004454	48.03	16.2	7.12	1.89	-	-	-	-	-	-	-	-	-	-	-
GeneID:Pha004455	0	0.98	0.66	0.39	EFH48117.1 hypothetical protein ARALYDRAFT_909929 [Arabidopsis lyrata subsp. lyrata];protein ARALYDRAFT_909929 [Arabidopsis lyrata subsp. lyrata] &gt	GO:0016567;GO:0005737;GO:0004842;GO:0016874;GO:0008270;GO:0046872	protein ubiquitination;cytoplasm;ubiquitin-protein transferase activity;ligase activity;zinc ion binding;metal ion binding	-	-	-	-	-	KOG4265(O)(Predicted E3 ubiquitin ligase)	Probable	Probable E3 ubiquitin-protein ligase LUL3 OS=Arabidopsis thaliana GN=LUL3 PE=1 SV=1
GeneID:Pha009989	0.01	0.11	0.02	0.02	ribosomal protein L11 precursor [Klebsormidium flaccidum]	GO:0005762;GO:0030529;GO:0006412;GO:0005840;GO:0003735;GO:0000027;GO:0019843	mitochondrial large ribosomal subunit;intracellular ribonucleoprotein complex;translation;ribosome;structural constituent of ribosome;ribosomal large subunit assembly;rRNA binding	K02867	RP-L11,MRPL11,rplK	http://www.genome.jp/dbget-bin/www_bget?ko:K02867	Ribosome	ko03010	KOG3257(J)(Mitochondrial/chloroplast ribosomal protein L11)	50S	50S ribosomal protein L11, chloroplastic OS=Pyropia yezoensis GN=rpl11 PE=3 SV=1
GeneID:Pha004456	0	0	0	0.02	-	-	-	-	-	-	-	-	-	-	-
GeneID:Pha009985	0.01	0.08	0.04	0.02	component of sensory transduction system [Chlorokybus atmophyticus] &gt;ABM87971.1 regulatory component of sensory transduction system (chloroplast) [Chlorokybus atmophyticus]	GO:0006355;GO:0006351;GO:0003677;GO:0009536;GO:0000160;GO:0009507	regulation of transcription, DNA-templated;transcription, DNA-templated;DNA binding;plastid;phosphorelay signal transduction system;chloroplast	-	-	-	-	-	-	Probable	Probable transcriptional regulator ycf27 OS=Porphyra purpurea GN=ycf27 PE=3 SV=1
GeneID:Pha009984	0.31	1.13	0	0.75	II D2 protein, partial (chloroplast) [Andreaeobryum macrosporum]	GO:0016020;GO:0009507;GO:0009579;GO:0018298;GO:0009055;GO:0005506;GO:0009535;GO:0045156;GO:0009523;GO:0009536;GO:0015979;GO:0016021;GO:0016168;GO:0019684;GO:0009772;GO:0055114;GO:0046872;GO:0016491	membrane;chloroplast;thylakoid;protein-chromophore linkage;electron carrier activity;iron ion binding;chloroplast thylakoid membrane;electron transporter, transferring electrons within the cyclic electron transport pathway of photosynthesis activity;photosystem II;plastid;photosynthesis;integral component of membrane;chlorophyll binding;photosynthesis, light reaction;photosynthetic electron trans…	K02706	psbD	http://www.genome.jp/dbget-bin/www_bget?ko:K02706	Photosynthesis	ko00195	-	Photosystem	Photosystem II D2 protein OS=Porphyra purpurea GN=psbD PE=3 SV=1
GeneID:Pha009987	0.36	2.53	1.36	1.49	-	-	-	-	-	-	-	-	-	-	-
GeneID:Pha004457	14.25	14.43	8.27	12.03	-	-	-	-	-	-	-	-	-	-	-
GeneID:Pha009981	0	0	0	0	GroEL [Klebsormidium flaccidum]	-	-	K04077	groEL,HSPD1	http://www.genome.jp/dbget-bin/www_bget?ko:K04077	RNA degradation	ko03018	KOG0356(O)(Mitochondrial chaperonin, Cpn60/Hsp60p)	60	60 kDa chaperonin, chloroplastic OS=Pyropia yezoensis GN=groL PE=3 SV=2
GeneID:Pha009980	0	0	0	0	tRNA synthetase [Dorcoceras hygrometricum]	GO:0004821;GO:0005737;GO:0004812;GO:0006427;GO:0006418;GO:0005524	histidine-tRNA ligase activity;cytoplasm;aminoacyl-tRNA ligase activity;histidyl-tRNA aminoacylation;tRNA aminoacylation for protein translation;ATP binding	K01892	HARS,hisS	http://www.genome.jp/dbget-bin/www_bget?ko:K01892	Aminoacyl-tRNA biosynthesis	ko00970	KOG1936(J)(Histidyl-tRNA synthetase)	Histidine--tRNA	Histidine--tRNA ligase, chloroplastic OS=Pyropia yezoensis GN=hisS PE=3 SV=1
GeneID:Pha009983	0	0.01	0	0	uracil phosphoribosyltransferase [Oryza brachyantha]	GO:0016757;GO:0043097;GO:0006223;GO:0009507;GO:0004849;GO:0016740;GO:0006206;GO:0004845;GO:0005829;GO:0009536	transferase activity, transferring glycosyl groups;pyrimidine nucleoside salvage;uracil salvage;chloroplast;uridine kinase activity;transferase activity;pyrimidine nucleobase metabolic process;uracil phosphoribosyltransferase activity;cytosol;plastid	K00761	upp,UPRT	http://www.genome.jp/dbget-bin/www_bget?ko:K00761	Pyrimidine metabolism	ko00240	-	Uracil	Uracil phosphoribosyltransferase homolog OS=Pyropia yezoensis PE=3 SV=1
GeneID:Pha009982	0.01	0.02	0.02	0.01	chloroplast RF65 (chloroplast) [Cymbomonas tetramitiformis] &gt;ANA56927.1 hypothetical chloroplast RF65 (chloroplast) [Cymbomonas tetramitiformis]	GO:0003735;GO:0009536;GO:0006412;GO:0009570;GO:0009535;GO:0030529;GO:0005840;GO:0009579;GO:0009507;GO:0032544	structural constituent of ribosome;plastid;translation;chloroplast stroma;chloroplast thylakoid membrane;intracellular ribonucleoprotein complex;ribosome;thylakoid;chloroplast;plastid translation	K19032	PSRP3	http://www.genome.jp/dbget-bin/www_bget?ko:K19032	-	-	-	Uncharacterized	Uncharacterized protein ORF148 OS=Pyropia yezoensis PE=4 SV=1
novel.5186	1.36	1.12	0.47	1.35	-	-	-	-	-	-	-	-	-	-	-
GeneID:Pha004459	6.13	8.96	14.93	20.51	protein GPECTOR_75g724 [Gonium pectorale]	GO:0005524;GO:0000166	ATP binding;nucleotide binding	-	-	-	-	-	KOG0739(O)(AAA+-type ATPase)	Fidgetin-like	Fidgetin-like protein 1 OS=Rattus norvegicus GN=Fignl1 PE=2 SV=1
GeneID:Pha001361	0.05	0.15	0	0	-	-	-	-	-	-	-	-	-	-	-
GeneID:Pha001360	0.12	0.06	0	0	element Tcb1 transposase [Anthurium amnicola]	-	-	-	-	-	-	-	-	-	-
GeneID:Pha001363	0	0	0	0	-	-	-	-	-	-	-	-	-	-	-
GeneID:Pha001362	0	0	0	0	protein KFL_012280015 [Klebsormidium flaccidum]	-	-	-	-	-	-	-	-	Protein	Protein ANTAGONIST OF LIKE HETEROCHROMATIN PROTEIN 1 OS=Arabidopsis thaliana GN=ALP1 PE=1 SV=1
GeneID:Pha001365	53.6	21.07	17.77	9.12	protein M569_10077, partial [Genlisea aurea]	-	-	K12837	U2AF2	http://www.genome.jp/dbget-bin/www_bget?ko:K12837	Spliceosome	ko03040	KOG0120(A)(Splicing factor U2AF, large subunit (RRM superfamily))	Splicing	Splicing factor U2af large subunit B OS=Oryza sativa subsp. japonica GN=U2AF65B PE=3 SV=2
GeneID:Pha001364	0.18	0.05	0	0	-	-	-	-	-	-	-	-	-	-	-
GeneID:Pha008232	47.91	32.25	45.35	66.67	susceptibility protein [Coccomyxa subellipsoidea C-169] &gt;EIE25211.1 tumor susceptibility protein [Coccomyxa subellipsoidea C-169]	GO:0006464;GO:0015031	cellular protein modification process;protein transport	K12183	TSG101,STP22,VPS23	http://www.genome.jp/dbget-bin/www_bget?ko:K12183	Endocytosis	ko04144	KOG2391(OU)(Vacuolar sorting protein/ubiquitin receptor VPS23)	Protein	Protein ELC-like OS=Arabidopsis thaliana GN=ELCL PE=1 SV=1
GeneID:Pha001366	96.99	87.88	60.44	19.6	-	-	-	-	-	-	-	-	-	-	-
GeneID:Pha001369	4.1	9.51	3.31	0	-	-	-	-	-	-	-	-	-	-	-
GeneID:Pha001368	0.4	0.28	0.07	4.04	-	-	-	-	-	-	-	-	-	-	-
GeneID:Pha004786	4.5	10.04	18.02	4.34	-	-	-	-	-	-	-	-	-	-	-
GeneID:Pha004787	19.66	14.59	10.62	9.27	-	-	-	-	-	-	-	-	-	-	-
GeneID:Pha004780	1.83	7.02	9.02	56.8	-	-	-	-	-	-	-	-	-	-	-
GeneID:Pha004781	0.13	0	0	0	-	-	-	-	-	-	-	-	-	-	-
GeneID:Pha004782	311.69	279.65	246.93	193.3	-	-	-	-	-	-	-	-	-	-	-
GeneID:Pha004783	24.3	6.61	10.95	22.31	-	-	-	-	-	-	-	-	-	-	-
GeneID:Pha010151	250.29	95.7	168.05	57.46	-	-	-	-	-	-	-	-	-	-	-
GeneID:Pha010152	0	0	0	0	-	-	-	-	-	-	-	-	-	-	-
GeneID:Pha010153	0	0	0	0	protein (mitochondrion) [Microspora stagnorum] &gt;AGZ90357.1 hypothetical protein (mitochondrion) [Microspora stagnorum]	GO:0009536;GO:0003964;GO:0005739;GO:0009507;GO:0004519;GO:0003676	plastid;RNA-directed DNA polymerase activity;mitochondrion;chloroplast;endonuclease activity;nucleic acid binding	-	-	-	-	-	-	Probable	Probable reverse transcriptase OS=Tetradesmus obliquus PE=3 SV=1
GeneID:Pha010154	0	0	0	15.78	uncharacterized protein LOC103956333 [Pyrus x bretschneideri]	-	-	-	-	-	-	-	-	-	-
GeneID:Pha010155	0	0	0	0	EDQ48324.1 predicted protein, partial [Physcomitrella patens];protein [Physcomitrella patens] &gt	GO:0005524;GO:0000166;GO:0051301;GO:0008233;GO:0008237;GO:0004222;GO:0006508;GO:0016787	ATP binding;nucleotide binding;cell division;peptidase activity;metallopeptidase activity;metalloendopeptidase activity;proteolysis;hydrolase activity	K13525	VCP,CDC48	http://www.genome.jp/dbget-bin/www_bget?ko:K13525	Protein processing in endoplasmic reticulum	ko04141	KOG0731(O)(AAA+-type ATPase containing the peptidase M41 domain)	Uncharacterized	Uncharacterized AAA domain-containing protein ycf46 OS=Pyropia yezoensis GN=ycf46 PE=3 SV=1
GeneID:Pha010156	0.01	0.01	0	0	protein DCAR_023966 [Daucus carota subsp. sativus]	-	-	-	-	-	-	-	-	Uncharacterized	Uncharacterized N-acetyltransferase ycf52 OS=Pyropia yezoensis GN=ycf52 PE=3 SV=1
GeneID:Pha010157	0.05	0.02	0.07	0	-	-	-	K02720	psbV	http://www.genome.jp/dbget-bin/www_bget?ko:K02720	Photosynthesis	ko00195	-	Cytochrome	Cytochrome c-550 OS=Pyropia yezoensis GN=psbV PE=3 SV=1
GeneID:Pha010158	0	0	0	0	EFJ10622.1 hypothetical protein SELMODRAFT_127713, partial [Selaginella moellendorffii] &gt;XP_002988203.1 hypothetical protein SELMODRAFT_127713, partial [Selaginella moellendorffii] &gt;protein SELMODRAFT_80728, partial [Selaginella moellendorffii] &gt;EFJ35364.1 hypothetical protein SELMODRAFT_80728, partial [Selaginella moellendorffii]	GO:0009579;GO:0009507	thylakoid;chloroplast	-	-	-	-	-	-	Uncharacterized	Uncharacterized protein ycf54 OS=Pyropia yezoensis GN=ycf54 PE=3 SV=1
GeneID:Pha010159	0.02	0.04	0	0.13	protein (mitochondrion) [Microspora stagnorum] &gt;AGZ90347.1 hypothetical protein (mitochondrion) [Microspora stagnorum]	GO:0005739;GO:0009507;GO:0016020;GO:0006397;GO:0022900;GO:0009536;GO:0016021;GO:0003964	mitochondrion;chloroplast;membrane;mRNA processing;electron transport chain;plastid;integral component of membrane;RNA-directed DNA polymerase activity	-	-	-	-	-	-	Putative	Putative COX1/OXI3 intron 1 protein OS=Saccharomyces cerevisiae (strain ATCC 204508 / S288c) GN=AI1 PE=4 SV=2
GeneID:Pha000410	12.11	14.06	6.64	24.97	KFM22463.1 GTPase-activating protein gyp1 [Auxenochlorella protothecoides];protein gyp1 [Auxenochlorella protothecoides] &gt;protein [Klebsormidium flaccidum]	GO:0005622;GO:0090630;GO:0006886;GO:0005096;GO:0031338;GO:0017137;GO:0012505	intracellular;activation of GTPase activity;intracellular protein transport;GTPase activator activity;regulation of vesicle fusion;Rab GTPase binding;endomembrane system	K20360	TBC1D22,GYP1	http://www.genome.jp/dbget-bin/www_bget?ko:K20360	-	-	KOG4567(R)(GTPase-activating protein)	TBC1;GTPase-activating	TBC1 domain family member 22A OS=Homo sapiens GN=TBC1D22A PE=1 SV=2;GTPase-activating protein gyp1 OS=Schizosaccharomyces pombe (strain 972 / ATCC 24843) GN=gyp1 PE=3 SV=1
GeneID:Pha000411	4.21	5.63	6.15	18.75	-	-	-	-	-	-	-	-	-	-	-
GeneID:Pha000412	5.37	8.35	12.5	8.9	golgin candidate 5-like [Gossypium hirsutum] &gt;XP_016688541.1 PREDICTED: golgin candidate 5-like [Gossypium hirsutum]	-	-	K20286	TMF1	http://www.genome.jp/dbget-bin/www_bget?ko:K20286	-	-	-	-	-
GeneID:Pha000941	165.76	117.25	178.14	170.9	-	-	-	-	-	-	-	-	-	-	-
GeneID:Pha000414	84.14	110.02	168.92	136.14	eukaryotic translation initiation factor 3 subunit H isoform X1 [Brachypodium distachyon] &gt;KQJ82192.1 hypothetical protein BRADI_5g07240 [Brachypodium distachyon];protein SELMODRAFT_153526 [Selaginella moellendorffii] &gt;EFJ19243.1 hypothetical protein SELMODRAFT_153526 [Selaginella moellendorffii];partial [Anthurium amnicola]	GO:0005852;GO:0005737;GO:0006413;GO:0001731;GO:0033290;GO:0003743;GO:0006412;GO:0005829;GO:0016282	eukaryotic translation initiation factor 3 complex;cytoplasm;translational initiation;formation of translation preinitiation complex;eukaryotic 48S preinitiation complex;translation initiation factor activity;translation;cytosol;eukaryotic 43S preinitiation complex	K03247	EIF3H	http://www.genome.jp/dbget-bin/www_bget?ko:K03247	RNA transport	ko03013	KOG1560(J)(Translation initiation factor 3, subunit h (eIF-3h))	Metacaspase-1;Eukaryotic	Metacaspase-1 OS=Ashbya gossypii (strain ATCC 10895 / CBS 109.51 / FGSC 9923 / NRRL Y-1056) GN=MCA1 PE=3 SV=1;Eukaryotic translation initiation factor 3 subunit H OS=Arabidopsis thaliana GN=TIF3H1 PE=1 SV=2
GeneID:Pha000415	408.63	248.77	267.12	322.4	protein OsI_25047 [Oryza sativa Indica Group]	GO:0003677;GO:0008270;GO:0046872	DNA binding;zinc ion binding;metal ion binding	-	-	-	-	-	KOG3173(R)(Predicted Zn-finger protein)	AN1-type	AN1-type zinc finger protein 6 OS=Pongo abelii GN=ZFAND6 PE=2 SV=1
GeneID:Pha000416	27.92	21.72	26.98	27.86	-	-	-	-	-	-	-	-	-	-	-
GeneID:Pha000417	0.78	2.44	4.68	2.89	-	-	-	K18207	POMGNT2,GTDC2	http://www.genome.jp/dbget-bin/www_bget?ko:K18207	Mannose type O-glycan biosyntheis	ko00515	-	-	-
GeneID:Pha000418	63.36	92.69	14.71	1.18	-	-	-	-	-	-	-	-	-	-	-
GeneID:Pha000419	1.35	0	0	0	-	-	-	-	-	-	-	-	-	-	-
GeneID:Pha000948	1.37	2.69	1.42	1.17	-	-	-	-	-	-	-	-	-	-	-
GeneID:Pha000949	1609.39	2719.78	5296.04	1360.92	ADP-ribosylation factor GTPase-activating protein AGD12-like [Nicotiana sylvestris] &gt;XP_016471137.1 PREDICTED: ADP-ribosylation factor GTPase-activating protein AGD12-like [Nicotiana tabacum]	-	-	K12486	SMAP	http://www.genome.jp/dbget-bin/www_bget?ko:K12486	Endocytosis	ko04144	-	Probable	Probable ADP-ribosylation factor GTPase-activating protein AGD13 OS=Arabidopsis thaliana GN=AGD13 PE=2 SV=1
GeneID:Pha006324	36.12	6.54	5.46	4.16	phosphatase [Klebsormidium flaccidum]	GO:0005615;GO:0016787;GO:0071529;GO:0065010;GO:0003006;GO:0003824;GO:0001958;GO:0016462;GO:0070062;GO:0032496;GO:0004035;GO:0051384;GO:0005886;GO:0001649;GO:0016791;GO:0033280;GO:0031225;GO:0016311;GO:0071407;GO:0016020;GO:0005578;GO:0046677;GO:0046872;GO:0008152	extracellular space;hydrolase activity;cementum mineralization;extracellular membrane-bounded organelle;developmental process involved in reproduction;catalytic activity;endochondral ossification;pyrophosphatase activity;extracellular exosome;response to lipopolysaccharide;alkaline phosphatase activity;response to glucocorticoid;plasma membrane;osteoblast differentiation;phosphatase activity;resp…	-	-	-	-	-	KOG4126(P)(Alkaline phosphatase)	Alkaline	Alkaline phosphatase H OS=Pseudomonas aeruginosa (strain ATCC 15692 / DSM 22644 / CIP 104116 / JCM 14847 / LMG 12228 / 1C / PRS 101 / PAO1) GN=phoA PE=1 SV=2
GeneID:Pha006325	0.28	0.43	0.64	0.29	-	-	-	-	-	-	-	-	-	-	-
GeneID:Pha006326	14.58	15.23	41.36	24.04	EDP02691.1 predicted protein, partial [Chlamydomonas reinhardtii];protein [Chlamydomonas reinhardtii] &gt	GO:0006629;GO:0008081	lipid metabolic process;phosphoric diester hydrolase activity	-	-	-	-	-	-	-	-
GeneID:Pha006327	112.58	80.45	148.13	176.83	-	-	-	-	-	-	-	-	-	-	-
GeneID:Pha009181	0.27	0	0.1	0.38	alpha carbonic anhydrase 4 [Vitis vinifera]	GO:0006730;GO:0004089;GO:0046872;GO:0008270	one-carbon metabolic process;carbonate dehydratase activity;metal ion binding;zinc ion binding	K01674	cah	http://www.genome.jp/dbget-bin/www_bget?ko:K01674	Nitrogen metabolism	ko00910	KOG0382(R)(Carbonic anhydrase)	Carbonic	Carbonic anhydrase OS=Nostoc sp. (strain PCC 7120 / SAG 25.82 / UTEX 2576) GN=ecaA PE=3 SV=1
GeneID:Pha006321	0.05	0	0	0	-	-	-	-	-	-	-	-	-	-	-
GeneID:Pha006322	0	0	0	0	protein [Chlamydomonas reinhardtii] &gt;EDP02384.1 predicted protein [Chlamydomonas reinhardtii]	-	-	-	-	-	-	-	-	-	-
GeneID:Pha006323	10.2	6.17	7.36	1.52	-	-	-	-	-	-	-	-	-	-	-
GeneID:Pha006328	124.96	114.57	124.76	185.05	-	-	-	-	-	-	-	-	-	-	-
GeneID:Pha009188	0.01	0	0	0.01	-	-	-	-	-	-	-	-	-	-	-
GeneID:Pha001097	5.33	2.32	0.67	2.75	glycosylase I [Monoraphidium neglectum] &gt;KIY98189.1 DNA-3-methyladenine glycosylase I [Monoraphidium neglectum]	GO:0006284;GO:0008152;GO:0003824;GO:0006281;GO:0008725;GO:0016787;GO:0016798	base-excision repair;metabolic process;catalytic activity;DNA repair;DNA-3-methyladenine glycosylase activity;hydrolase activity;hydrolase activity, acting on glycosyl bonds	K01246	tag	http://www.genome.jp/dbget-bin/www_bget?ko:K01246	Base excision repair	ko03410	-	Probable	Probable GMP synthase [glutamine-hydrolyzing] OS=Helicobacter hepaticus (strain ATCC 51449 / 3B1) GN=guaA PE=3 SV=1
GeneID:Pha001096	75.78	2314.67	690.1	1922.88	-	-	-	-	-	-	-	-	-	-	-
GeneID:Pha001095	0.45	0.63	1.27	1.44	uncharacterized protein LOC109334543 isoform X1 [Lupinus angustifolius] &gt;chaperone-like ATPase (ISS) [Ostreococcus tauri];OIV92439.1 hypothetical protein TanjilG_25169 [Lupinus angustifolius]	GO:0005524;GO:0009506;GO:0016787;GO:0000166	ATP binding;plasmodesma;hydrolase activity;nucleotide binding	-	-	-	-	-	-	Histone-lysine	Histone-lysine N-methyltransferase trithorax OS=Drosophila virilis GN=trx PE=3 SV=1
GeneID:Pha001094	10.93	6.94	7.87	10.39	EEH59920.1 phospholipase [Micromonas pusilla CCMP1545];[Micromonas pusilla CCMP1545] &gt	GO:0004435;GO:0007165;GO:0006629;GO:0035556;GO:0004871;GO:0016787;GO:0016042;GO:0008081	phosphatidylinositol phospholipase C activity;signal transduction;lipid metabolic process;intracellular signal transduction;signal transducer activity;hydrolase activity;lipid catabolic process;phosphoric diester hydrolase activity	K05857	PLCD	http://www.genome.jp/dbget-bin/www_bget?ko:K05857	Phosphatidylinositol signaling system;Inositol phosphate metabolism	ko04070,ko00562	KOG0169(T)(Phosphoinositide-specific phospholipase C)	1-phosphatidylinositol	1-phosphatidylinositol 4,5-bisphosphate phosphodiesterase delta-3-A OS=Danio rerio GN=plcd3a PE=2 SV=1
GeneID:Pha001093	5.13	0.9	0.78	1.83	-	-	-	-	-	-	-	-	-	-	-
GeneID:Pha001092	4.71	6.38	7	9.77	protein CHLNCDRAFT_30835 [Chlorella variabilis] &gt;EFN56402.1 hypothetical protein CHLNCDRAFT_30835 [Chlorella variabilis]	GO:0006886;GO:0005801;GO:0016020	intracellular protein transport;cis-Golgi network;membrane	K20290	COG3,SEC34	http://www.genome.jp/dbget-bin/www_bget?ko:K20290	-	-	KOG2604(U)(Subunit of cis-Golgi transport vesicle tethering complex - Sec34p)	Conserved	Conserved oligomeric Golgi complex subunit 3 OS=Drosophila melanogaster GN=Cog3 PE=1 SV=1
GeneID:Pha001091	25.17	29.65	22.3	10.01	-	-	-	-	-	-	-	-	-	-	-
GeneID:Pha001090	16.57	38.22	16.15	16.25	-	-	-	K12832	SF3B5,SF3B10	http://www.genome.jp/dbget-bin/www_bget?ko:K12832	Spliceosome	ko03040	-	-	-
GeneID:Pha008582	930.51	1231.55	937.37	2403.46	subunit 2 of clp protease (chloroplast) [Prasinococcus sp. CCMP1194]	GO:0016787;GO:0006508;GO:0008236;GO:0009536;GO:0008233;GO:0009570;GO:0009507;GO:0004252	hydrolase activity;proteolysis;serine-type peptidase activity;plastid;peptidase activity;chloroplast stroma;chloroplast;serine-type endopeptidase activity	K01358	clpP,CLPP	http://www.genome.jp/dbget-bin/www_bget?ko:K01358	-	-	KOG0840(O)(ATP-dependent Clp protease, proteolytic subunit)	ATP-dependent	ATP-dependent Clp protease proteolytic subunit 2 OS=Thermosynechococcus elongatus (strain BP-1) GN=clpP2 PE=3 SV=1
GeneID:Pha008583	279.06	148	89.35	67.11	-	-	-	-	-	-	-	-	-	-	-
GeneID:Pha008580	80.21	364.18	689.29	203.05	glycerol-3-phosphate dehydrogenase [NAD(+)] [Fragaria vesca subsp. vesca]	GO:0016491;GO:0009331;GO:0055114;GO:0016616;GO:0004367;GO:0046168;GO:0042803;GO:0051287;GO:0006072;GO:0005975	oxidoreductase activity;glycerol-3-phosphate dehydrogenase complex;oxidation-reduction process;oxidoreductase activity, acting on the CH-OH group of donors, NAD or NADP as acceptor;glycerol-3-phosphate dehydrogenase [NAD+] activity;glycerol-3-phosphate catabolic process;protein homodimerization activity;NAD binding;glycerol-3-phosphate metabolic process;carbohydrate metabolic process	K00006	GPD1	http://www.genome.jp/dbget-bin/www_bget?ko:K00006	Glycerophospholipid metabolism	ko00564	KOG2711(C)(Glycerol-3-phosphate dehydrogenase/dihydroxyacetone 3-phosphate reductase)	Glycerol-3-phosphate	Glycerol-3-phosphate dehydrogenase 1-like protein OS=Xenopus laevis GN=gpd1l PE=2 SV=1
GeneID:Pha008581	84.8	212.86	299.17	658.27	-	-	-	-	-	-	-	-	-	-	-
GeneID:Pha008586	0.21	0.33	0.72	0.26	AFW77478.1 hypothetical protein ZEAMMB73_969683 [Zea mays];uncharacterized protein LOC100381974 isoform X1 [Zea mays] &gt	-	-	-	-	-	-	-	-	-	-
GeneID:Pha008587	6.84	9.33	18.34	21.07	EIE22000.1 hypothetical protein COCSUDRAFT_37226 [Coccomyxa subellipsoidea C-169];protein COCSUDRAFT_37226 [Coccomyxa subellipsoidea C-169] &gt	GO:0016491;GO:0055114;GO:0006552;GO:0051536;GO:0005739	oxidoreductase activity;oxidation-reduction process;leucine catabolic process;iron-sulfur cluster binding;mitochondrion	K00311	ETFDH	http://www.genome.jp/dbget-bin/www_bget?ko:K00311	-	-	KOG2415(C)(Electron transfer flavoprotein ubiquinone oxidoreductase)	Electron	Electron transfer flavoprotein-ubiquinone oxidoreductase, mitochondrial OS=Oryza sativa subsp. japonica GN=Os10g0516300 PE=3 SV=1
GeneID:Pha001099	0.32	0.26	0.09	0.23	-	-	-	-	-	-	-	-	-	-	-
GeneID:Pha001098	23.45	36.36	11.27	44.3	-	-	-	-	-	-	-	-	-	-	-
GeneID:Pha004252	4.1	2.97	3.66	1.55	-	-	-	-	-	-	-	-	-	-	-
GeneID:Pha004250	3.28	2.24	4.34	9.08	-	-	-	-	-	-	-	-	-	-	-
GeneID:Pha004251	2.42	2.21	3.67	2.61	EFJ49004.1 hypothetical protein VOLCADRAFT_90410 [Volvox carteri f. nagariensis];EFN53573.1 hypothetical protein CHLNCDRAFT_136751 [Chlorella variabilis];protein CHLNCDRAFT_136751 [Chlorella variabilis] &gt;protein VOLCADRAFT_90410 [Volvox carteri f. nagariensis] &gt	GO:0006629;GO:0005524;GO:0006468;GO:0016042;GO:0016020;GO:0004672;GO:0016787;GO:0016021	lipid metabolic process;ATP binding;protein phosphorylation;lipid catabolic process;membrane;protein kinase activity;hydrolase activity;integral component of membrane	K13806	DAGL	http://www.genome.jp/dbget-bin/www_bget?ko:K13806	-	-	KOG2088(IOT)(Predicted lipase/calmodulin-binding heat-shock protein)	-	-
GeneID:Pha004256	2.05	8.69	52.42	208.28	-	-	-	-	-	-	-	-	-	-	-
GeneID:Pha004257	22.9	19.72	42.13	36.06	-	-	-	-	-	-	-	-	-	-	-
GeneID:Pha004254	30.67	93.07	87.46	109.62	EIE27584.1 kinase-like protein [Coccomyxa subellipsoidea C-169];protein [Coccomyxa subellipsoidea C-169] &gt;short chain dehydrogenase/ (ISS) [Ostreococcus tauri];protein [Micromonas pusilla CCMP1545] &gt;EEH60823.1 predicted protein [Micromonas pusilla CCMP1545]	GO:0016301;GO:0005524;GO:0006468;GO:0004672;GO:0003824;GO:0016310	kinase activity;ATP binding;protein phosphorylation;protein kinase activity;catalytic activity;phosphorylation	K14410;K11168	ACP2;DHRS12	http://www.genome.jp/dbget-bin/www_bget?ko:K14410;http://www.genome.jp/dbget-bin/www_bget?ko:K11168	Riboflavin metabolism	ko00740	KOG1208(Q)(Dehydrogenases with different specificities (related to short-chain alcohol dehydrogenases));KOG3720(I)(Lysosomal & prostatic acid phosphatases)	Testicular;Dehydrogenase/reductase	Testicular acid phosphatase OS=Homo sapiens GN=ACPT PE=1 SV=1;Dehydrogenase/reductase SDR family member on chromosome X homolog OS=Mus musculus GN=Dhrsx PE=1 SV=2
GeneID:Pha004255	0.62	0.95	2.83	1.04	-	-	-	-	-	-	-	-	-	-	-
GeneID:Pha009594	2.67	10.4	11.01	12.23	KGN54222.1 hypothetical protein Csa_4G293320 [Cucumis sativus];protein-like [Zostera marina];125 kDa kinesin-related protein [Cucumis sativus] &gt	GO:0008574;GO:0003777;GO:0005524;GO:0000166;GO:0005871;GO:0008017;GO:0007018	ATP-dependent microtubule motor activity, plus-end-directed;microtubule motor activity;ATP binding;nucleotide binding;kinesin complex;microtubule binding;microtubule-based movement	K10398	KIF11,EG5	http://www.genome.jp/dbget-bin/www_bget?ko:K10398	-	-	KOG4280(Z)(Kinesin-like protein)	Kinesin-like;Kinesin-like	Kinesin-like protein KIF11-A OS=Xenopus laevis GN=kif11-a PE=1 SV=1;Kinesin-like protein KIN-5C OS=Oryza sativa subsp. japonica GN=KIN5C PE=2 SV=2
novel.6720	65.84	50.9	77.19	9.6	-	-	-	-	-	-	-	-	-	-	-
GeneID:Pha004258	21.87	6.87	6.21	14.44	-	-	-	-	-	-	-	-	-	-	-
GeneID:Pha004259	100.78	94.66	240.92	24.36	-	-	-	-	-	-	-	-	-	-	-
novel.6727	0.54	1.11	1.5	0.79	-	-	-	-	-	-	-	-	-	-	-
GeneID:Pha009126	0	0	0	0	-	-	-	-	-	-	-	-	-	-	-
GeneID:Pha009125	32.67	18.94	21.34	19.11	CCO14873.1 endoribonuclease L-PSP [Bathycoccus prasinos];L-PSP [Bathycoccus prasinos] &gt	-	-	-	-	-	-	-	KOG2317(J)(Putative translation initiation inhibitor UK114/IBM1)	Ribonuclease	Ribonuclease UK114 OS=Capra hircus GN=HRSP12 PE=1 SV=3
GeneID:Pha009369	0	0	0.26	0	protein S9 [Mesostigma viride] &gt;Q9MUV1.1 RecName: Full=30S ribosomal protein S9, chloroplastic &gt;AAF43800.1 ribosomal protein S9 (chloroplast) [Mesostigma viride]	GO:0009507;GO:0005840;GO:0030529;GO:0006412;GO:0009536;GO:0003735	chloroplast;ribosome;intracellular ribonucleoprotein complex;translation;plastid;structural constituent of ribosome	K02996	RP-S9,MRPS9,rpsI	http://www.genome.jp/dbget-bin/www_bget?ko:K02996	Ribosome	ko03010	KOG1697(J)(Mitochondrial/chloroplast ribosomal protein S9)	30S	30S ribosomal protein S9, chloroplastic OS=Porphyra purpurea GN=rps9 PE=3 SV=1
GeneID:Pha009368	0.01	0.02	0.01	0.08	apoprotein A1 of photosystem I (chloroplast) [Carteria sp. SAG 8-5]	GO:0009535;GO:0000287;GO:0051536;GO:0009507;GO:0009522;GO:0016020;GO:0009055;GO:0018298;GO:0009579;GO:0051539;GO:0016491;GO:0055114;GO:0046872;GO:0015979;GO:0009536;GO:0016168;GO:0016021	chloroplast thylakoid membrane;magnesium ion binding;iron-sulfur cluster binding;chloroplast;photosystem I;membrane;electron carrier activity;protein-chromophore linkage;thylakoid;4 iron, 4 sulfur cluster binding;oxidoreductase activity;oxidation-reduction process;metal ion binding;photosynthesis;plastid;chlorophyll binding;integral component of membrane	K02689	psaA	http://www.genome.jp/dbget-bin/www_bget?ko:K02689	Photosynthesis	ko00195	-	Photosystem	Photosystem I P700 chlorophyll a apoprotein A1 OS=Porphyra purpurea GN=psaA PE=3 SV=1
GeneID:Pha009124	0.86	1.1	1.05	1.03	-	-	-	K14313	NUP35,NUP53	http://www.genome.jp/dbget-bin/www_bget?ko:K14313	RNA transport	ko03013	-	-	-
GeneID:Pha009595	628.81	137.76	260.1	847.61	shock protein [Klebsormidium flaccidum];protein AXG93_4689s1050 [Marchantia polymorpha subsp. polymorpha]	GO:0006950;GO:0006457;GO:0051082;GO:0005524	response to stress;protein folding;unfolded protein binding;ATP binding	K04079	htpG,HSP90A	http://www.genome.jp/dbget-bin/www_bget?ko:K04079	Protein processing in endoplasmic reticulum;Plant-pathogen interaction	ko04141,ko04626	KOG0020(O)(Endoplasmic reticulum glucose-regulated protein (GRP94/endoplasmin), HSP90 family);KOG0019(O)(Molecular chaperone (HSP90 family))	Heat;Heat	Heat shock protein 90-3 OS=Arabidopsis thaliana GN=HSP90-3 PE=1 SV=2;Heat shock protein 81-1 OS=Oryza sativa subsp. indica GN=HSP81-1 PE=2 SV=1
GeneID:Pha009123	0.06	0.09	0.17	2.93	-	-	-	-	-	-	-	-	-	-	-
GeneID:Pha009363	0	0.01	0	0	RNA polymerase subunit beta [Medicago truncatula] &gt;KEH17708.1 DNA-directed RNA polymerase subunit beta [Medicago truncatula]	GO:0009536;GO:0003677;GO:0006351;GO:0016740;GO:0009507;GO:0016779;GO:0003899;GO:0032549	plastid;DNA binding;transcription, DNA-templated;transferase activity;chloroplast;nucleotidyltransferase activity;DNA-directed 5'-3' RNA polymerase activity;ribonucleoside binding	K03046	rpoC	http://www.genome.jp/dbget-bin/www_bget?ko:K03046	RNA polymerase;Purine metabolism;Pyrimidine metabolism	ko03020,ko00230,ko00240	KOG0215(K)(RNA polymerase III, second largest subunit)	DNA-directed	DNA-directed RNA polymerase subunit beta&apos;&apos; OS=Pyropia yezoensis GN=rpoC2 PE=3 SV=1
GeneID:Pha009362	0.07	0	0.07	0.56	II 32 kDa protein (chloroplast) [Fissidens subbasilaris]	GO:0016021;GO:0016168;GO:0009523;GO:0045156;GO:0009536;GO:0015979;GO:0046872;GO:0055114;GO:0019684;GO:0009772;GO:0009055;GO:0016020;GO:0009507;GO:0010242;GO:0009535;GO:0005506	integral component of membrane;chlorophyll binding;photosystem II;electron transporter, transferring electrons within the cyclic electron transport pathway of photosynthesis activity;plastid;photosynthesis;metal ion binding;oxidation-reduction process;photosynthesis, light reaction;photosynthetic electron transport in photosystem II;electron carrier activity;membrane;chloroplast;oxygen evolving a…	K02703	psbA	http://www.genome.jp/dbget-bin/www_bget?ko:K02703	Photosynthesis	ko00195	-	Photosystem	Photosystem II protein D1 OS=Pyropia yezoensis GN=psbA PE=3 SV=1
GeneID:Pha009365	0.17	0.28	0.15	0.17	translation initiation factor IF-2, chloroplastic [Musa acuminata subsp. malaccensis]	GO:0000166;GO:0009507;GO:0005622;GO:0009941;GO:0009570;GO:0003743;GO:0003924;GO:0005525;GO:0006413	nucleotide binding;chloroplast;intracellular;chloroplast envelope;chloroplast stroma;translation initiation factor activity;GTPase activity;GTP binding;translational initiation	K02519	infB,MTIF2	http://www.genome.jp/dbget-bin/www_bget?ko:K02519	-	-	KOG1145(J)(Mitochondrial translation initiation factor 2 (IF-2; GTPase))	Translation	Translation initiation factor IF-2, chloroplastic OS=Pyropia yezoensis GN=infB PE=3 SV=1
GeneID:Pha009364	0	0.75	0	0	ABD62248.2 ribosomal protein S18 (chloroplast) [Chlorokybus atmophyticus];protein S18 [Chlorokybus atmophyticus] &gt;Q19V75.2 RecName: Full=30S ribosomal protein S18, chloroplastic &gt	GO:0030529;GO:0006412;GO:0009507;GO:0005840;GO:0005622;GO:0003735;GO:0003723;GO:0009536;GO:0019843	intracellular ribonucleoprotein complex;translation;chloroplast;ribosome;intracellular;structural constituent of ribosome;RNA binding;plastid;rRNA binding	K02963	RP-S18,MRPS18,rpsR	http://www.genome.jp/dbget-bin/www_bget?ko:K02963	Ribosome	ko03010	KOG3162(J)(Mitochondrial/chloroplast ribosomal protein S18)	30S	30S ribosomal protein S18, chloroplastic OS=Porphyra purpurea GN=rps18 PE=3 SV=1
GeneID:Pha009367	0.03	0.03	0	0.02	protein CHLNCDRAFT_49660 [Chlorella variabilis] &gt;EFN59811.1 hypothetical protein CHLNCDRAFT_49660 [Chlorella variabilis]	GO:0004392;GO:0016020;GO:0006788;GO:0055114;GO:0016491;GO:0016021	heme oxygenase (decyclizing) activity;membrane;heme oxidation;oxidation-reduction process;oxidoreductase activity;integral component of membrane	K00510	HMOX,hmuO,ho	http://www.genome.jp/dbget-bin/www_bget?ko:K00510	Porphyrin and chlorophyll metabolism	ko00860	-	Heme	Heme oxygenase OS=Pyropia yezoensis GN=pbsA PE=3 SV=1
GeneID:Pha009122	7.64	7.49	12.09	37.12	-	-	-	-	-	-	-	-	-	-	-
GeneID:Pha006612	0.04	0.27	0	0.03	-	-	-	-	-	-	-	-	-	-	-
GeneID:Pha006613	1.01	0.01	0	0	-	-	-	-	-	-	-	-	-	-	-
GeneID:Pha009592	0	0	0	0	-	-	-	-	-	-	-	-	-	-	-
GeneID:Pha007861	163.16	120.82	81.1	54.5	hemoglobin [Klebsormidium flaccidum]	-	-	-	-	-	-	-	-	Flavohemoprotein;Flavohemoprotein	Flavohemoprotein OS=Chromobacterium violaceum (strain ATCC 12472 / DSM 30191 / JCM 1249 / NBRC 12614 / NCIMB 9131 / NCTC 9757) GN=hmp PE=3 SV=1;Flavohemoprotein OS=Bordetella parapertussis (strain 12822 / ATCC BAA-587 / NCTC 13253) GN=hmp PE=3 SV=1
GeneID:Pha007042	1.79	3.27	3.98	3.07	-	-	-	-	-	-	-	-	-	-	-
GeneID:Pha007043	49.44	16.74	22.55	9.54	EFJ45767.1 hypothetical protein VOLCADRAFT_63305 [Volvox carteri f. nagariensis];protein VOLCADRAFT_63305 [Volvox carteri f. nagariensis] &gt	GO:0000166;GO:0072669;GO:0046872;GO:0005524;GO:0003972;GO:0008033;GO:0016874;GO:0006388;GO:0008452;GO:0006396	nucleotide binding;tRNA-splicing ligase complex;metal ion binding;ATP binding;RNA ligase (ATP) activity;tRNA processing;ligase activity;tRNA splicing, via endonucleolytic cleavage and ligation;RNA ligase activity;RNA processing	K14415	RTCB,rtcB	http://www.genome.jp/dbget-bin/www_bget?ko:K14415	-	-	KOG3833(S)(Uncharacterized conserved protein, contains RtcB domain)	tRNA-splicing	tRNA-splicing ligase RtcB homolog OS=Micromonas commoda (strain RCC299 / NOUM17 / CCMP2709) GN=MICPUN_59883 PE=3 SV=1
GeneID:Pha006618	0.05	0.01	0	0	protein [Physcomitrella patens] &gt;EDQ69965.1 predicted protein [Physcomitrella patens]	GO:0009941;GO:0006412;GO:0006414;GO:0003746;GO:0003676;GO:0005759;GO:0005739;GO:0009507;GO:0005622;GO:0070125;GO:0009570	chloroplast envelope;translation;translational elongation;translation elongation factor activity;nucleic acid binding;mitochondrial matrix;mitochondrion;chloroplast;intracellular;mitochondrial translational elongation;chloroplast stroma	K02108	ATPF0A,atpB	http://www.genome.jp/dbget-bin/www_bget?ko:K02108	Oxidative phosphorylation;Photosynthesis	ko00190,ko00195	KOG1071(J)(Mitochondrial translation elongation factor EF-Tsmt, catalyzes nucleotide exchange on EF-Tumt)	Elongation	Elongation factor Ts, chloroplastic OS=Pyropia yezoensis GN=tsf PE=3 SV=1
GeneID:Pha007040	0	0	0	0.38	-	-	-	-	-	-	-	-	-	-	-
GeneID:Pha006619	3.42	8.69	3.2	1.32	subunit IV of ATP synthase (chloroplast) [Entransia fimbriata] &gt;ANI25346.1 CF0 subunit IV of ATP synthase (chloroplast) [Entransia fimbriata]	GO:0006810;GO:0009535;GO:0015078;GO:0015986;GO:0006754;GO:0009536;GO:0016021;GO:0009507;GO:0006811;GO:0005886;GO:0046933;GO:0009579;GO:0015992;GO:0016020;GO:0045263	transport;chloroplast thylakoid membrane;hydrogen ion transmembrane transporter activity;ATP synthesis coupled proton transport;ATP biosynthetic process;plastid;integral component of membrane;chloroplast;ion transport;plasma membrane;proton-transporting ATP synthase activity, rotational mechanism;thylakoid;proton transport;membrane;proton-transporting ATP synthase complex, coupling factor F(o)	K02108	ATPF0A,atpB	http://www.genome.jp/dbget-bin/www_bget?ko:K02108	Oxidative phosphorylation;Photosynthesis	ko00190,ko00195	-	ATP	ATP synthase subunit a, chloroplastic OS=Pyropia yezoensis GN=atpI PE=3 SV=1
GeneID:Pha007041	11.02	9.51	9.98	6.84	cytidyltransferase [Klebsormidium flaccidum]	GO:0003824;GO:0016021;GO:0004306;GO:0016740;GO:0016779;GO:0016020;GO:0009058	catalytic activity;integral component of membrane;ethanolamine-phosphate cytidylyltransferase activity;transferase activity;nucleotidyltransferase activity;membrane;biosynthetic process	K00967	PCYT2	http://www.genome.jp/dbget-bin/www_bget?ko:K00967	Glycerophospholipid metabolism;Phosphonate and phosphinate metabolism	ko00564,ko00440	KOG2804(I)(Phosphorylcholine transferase/cholinephosphate cytidylyltransferase)	Ethanolamine-phosphate	Ethanolamine-phosphate cytidylyltransferase OS=Arabidopsis thaliana GN=PECT1 PE=1 SV=1
GeneID:Pha009129	733.72	546.76	844.15	930	-	-	-	-	-	-	-	-	-	-	-
GeneID:Pha007046	0.59	1.14	0.7	1.2	-	-	-	-	-	-	-	-	-	-	-
GeneID:Pha009128	161.17	125.88	111.16	69.74	-	-	-	-	-	-	-	-	-	-	-
GeneID:Pha007047	111.81	82.89	69.22	99.24	EEH60264.1 predicted protein, partial [Micromonas pusilla CCMP1545];EIE25750.1 rhomboid-domain-containing protein, partial [Coccomyxa subellipsoidea C-169];protein, partial [Micromonas pusilla CCMP1545] &gt;protein, partial [Coccomyxa subellipsoidea C-169] &gt	GO:0004252;GO:0016021;GO:0016020	serine-type endopeptidase activity;integral component of membrane;membrane	K09651	RHBDD1	http://www.genome.jp/dbget-bin/www_bget?ko:K09651	-	-	-	Rhomboid-like	Rhomboid-like protein 15 OS=Arabidopsis thaliana GN=RBL15 PE=1 SV=2
GeneID:Pha005123	0.12	0.07	0.02	0.04	-	-	-	-	-	-	-	-	-	-	-
GeneID:Pha005122	47.67	24.52	16.25	4.47	jelly roll fold [Ostreococcus tauri]	GO:0016021;GO:0016020	integral component of membrane;membrane	K16302	CNNM	http://www.genome.jp/dbget-bin/www_bget?ko:K16302	-	-	KOG2118(S)(Predicted membrane protein, contains two CBS domains)	Metal	Metal transporter CNNM2 OS=Rattus norvegicus GN=Cnnm2 PE=2 SV=1
GeneID:Pha003808	31.11	55.24	89.66	243.75	mitochondrial import inner membrane translocon protein [Klebsormidium flaccidum]	GO:0015450;GO:0031305;GO:0006886;GO:0005744;GO:0016021;GO:0015266;GO:0030150;GO:0016020	P-P-bond-hydrolysis-driven protein transmembrane transporter activity;integral component of mitochondrial inner membrane;intracellular protein transport;mitochondrial inner membrane presequence translocase complex;integral component of membrane;protein channel activity;protein import into mitochondrial matrix;membrane	K17795	TIM17	http://www.genome.jp/dbget-bin/www_bget?ko:K17795	-	-	KOG1652(U)(Mitochondrial import inner membrane translocase, subunit TIM17)	Mitochondrial	Mitochondrial import inner membrane translocase subunit tim17 OS=Neurospora crassa (strain ATCC 24698 / 74-OR23-1A / CBS 708.71 / DSM 1257 / FGSC 987) GN=tim17 PE=2 SV=1
GeneID:Pha005120	0.29	0.29	0.78	0	-	-	-	-	-	-	-	-	-	-	-
GeneID:Pha005127	4.45	7.06	7.56	4.63	protein [Ostreococcus lucimarinus CCE9901] &gt;ABO94305.1 predicted protein [Ostreococcus lucimarinus CCE9901]	GO:0016779;GO:0016740;GO:0003899;GO:0005666;GO:0006351;GO:0003677;GO:0001056;GO:0032549	nucleotidyltransferase activity;transferase activity;DNA-directed 5'-3' RNA polymerase activity;DNA-directed RNA polymerase III complex;transcription, DNA-templated;DNA binding;RNA polymerase III activity;ribonucleoside binding	K03021	RPC2,POLR3B	http://www.genome.jp/dbget-bin/www_bget?ko:K03021	RNA polymerase;Purine metabolism;Pyrimidine metabolism	ko03020,ko00230,ko00240	KOG0216(K)(RNA polymerase I, second largest subunit)	DNA-directed	DNA-directed RNA polymerase III subunit RPC2 OS=Homo sapiens GN=POLR3B PE=1 SV=2
GeneID:Pha005126	1.7	0.78	1.05	1.36	-	-	-	-	-	-	-	-	-	-	-
GeneID:Pha005125	0	0	0.12	0.03	-	-	-	-	-	-	-	-	-	-	-
GeneID:Pha005124	821.51	910.54	377.07	219.93	-	-	-	-	-	-	-	-	-	-	-
GeneID:Pha003802	0	0	0	0.48	-	-	-	-	-	-	-	-	-	-	-
GeneID:Pha003803	2.16	0.41	1.08	0.31	-	-	-	-	-	-	-	-	-	-	-
GeneID:Pha003800	0	0	0	0	-	-	-	-	-	-	-	-	-	-	-
GeneID:Pha003801	25.45	10.59	10.02	20.74	protein KFL_002120050 [Klebsormidium flaccidum]	GO:0005634;GO:0003677	nucleus;DNA binding	K04650	NCOR1,N-CoR	http://www.genome.jp/dbget-bin/www_bget?ko:K04650	-	-	KOG1878(K)(Nuclear receptor coregulator SMRT/SMRTER, contains Myb-like domains)	Nuclear	Nuclear receptor corepressor 1 OS=Xenopus laevis GN=ncor1 PE=1 SV=1
GeneID:Pha003806	4.5	2.28	0.82	2.41	-	-	-	-	-	-	-	-	-	-	-
GeneID:Pha003807	0	0	0	0	-	-	-	-	-	-	-	-	-	-	-
GeneID:Pha003804	1.22	0.66	2.35	3.64	-	-	-	-	-	-	-	-	-	-	-
GeneID:Pha003805	36.49	33	31.11	369.87	factor 2 [Marchantia polymorpha] &gt;BAM95331.1 plastid RNA polymerase sigma factor 2 [Marchantia polymorpha]	GO:0003677;GO:0006352;GO:0003700;GO:0016987;GO:0006355	DNA binding;DNA-templated transcription, initiation;transcription factor activity, sequence-specific DNA binding;sigma factor activity;regulation of transcription, DNA-templated	K03086	SIG1,rpoD	http://www.genome.jp/dbget-bin/www_bget?ko:K03086	-	-	-	RNA	RNA polymerase sigma factor SigA1 OS=Synechococcus elongatus (strain PCC 7942) GN=sigA1 PE=3 SV=2
GeneID:Pha008544	0	0	0	0	-	-	-	-	-	-	-	-	-	-	-
GeneID:Pha007048	17.47	66.23	56.95	28.38	-	-	-	-	-	-	-	-	-	-	-
GeneID:Pha002319	0.13	0.36	0.46	0.21	transferase family 8 [Klebsormidium flaccidum]	GO:0016020;GO:0016021	membrane;integral component of membrane	-	-	-	-	-	KOG1950(G)(Glycosyl transferase, family 8 - glycogenin)	Putative	Putative glucuronosyltransferase PGSIP7 OS=Arabidopsis thaliana GN=PGSIP7 PE=3 SV=1
GeneID:Pha002318	247.17	211.79	192.68	67.22	EFN53018.1 hypothetical protein CHLNCDRAFT_48296 [Chlorella variabilis];protein TanjilG_14165 [Lupinus angustifolius];protein CHLNCDRAFT_48296 [Chlorella variabilis] &gt	GO:0008138;GO:0003824;GO:0005983;GO:0006470;GO:0016301;GO:0016310;GO:0008152	protein tyrosine/serine/threonine phosphatase activity;catalytic activity;starch catabolic process;protein dephosphorylation;kinase activity;phosphorylation;metabolic process	K12261	HACL1	http://www.genome.jp/dbget-bin/www_bget?ko:K12261	Peroxisome	ko04146	KOG1616(G)(Protein involved in Snf1 protein kinase complex assembly);KOG1176(I)(Acyl-CoA synthetase)	SNF1-related;Oxalate--CoA	SNF1-related protein kinase regulatory subunit beta-2 OS=Arabidopsis thaliana GN=KINB2 PE=1 SV=1;Oxalate--CoA ligase OS=Arabidopsis thaliana GN=AAE3 PE=1 SV=1
GeneID:Pha007049	0.17	0.08	0.12	0.02	EEH61066.1 predicted protein [Micromonas pusilla CCMP1545];protein [Micromonas pusilla CCMP1545] &gt	GO:0003824;GO:0008270	catalytic activity;zinc ion binding	K15442	TAD3,ADAT3	http://www.genome.jp/dbget-bin/www_bget?ko:K15442	-	-	KOG2771(A)(Subunit of tRNA-specific adenosine-34 deaminase)	Probable	Probable inactive tRNA-specific adenosine deaminase-like protein 3 OS=Homo sapiens GN=ADAT3 PE=1 SV=1
GeneID:Pha002310	1.09	0	0	0.97	-	-	-	-	-	-	-	-	-	-	-
GeneID:Pha002313	0.01	0	0.11	0	-	-	-	-	-	-	-	-	-	-	-
GeneID:Pha002312	15.09	2.34	4.15	4.98	protein [Hordeum vulgare subsp. vulgare]	GO:0009738;GO:0035556;GO:0018105;GO:0000166;GO:0005634;GO:0009931;GO:0004683;GO:0005737;GO:0004674;GO:0004672;GO:0005524;GO:0005516;GO:0046777;GO:0005886;GO:0006468	abscisic acid-activated signaling pathway;intracellular signal transduction;peptidyl-serine phosphorylation;nucleotide binding;nucleus;calcium-dependent protein serine/threonine kinase activity;calmodulin-dependent protein kinase activity;cytoplasm;protein serine/threonine kinase activity;protein kinase activity;ATP binding;calmodulin binding;protein autophosphorylation;plasma membrane;protein ph…	-	-	-	-	-	-	-	-
GeneID:Pha002315	38.4	30.16	27.31	217.91	containing UBX domain for GLUT4 [Auxenochlorella protothecoides] &gt;KFM23627.1 Tether containing UBX domain for GLUT4 [Auxenochlorella protothecoides]	GO:0016021;GO:0016020	integral component of membrane;membrane	K15627	ASPSCR1,ASPL	http://www.genome.jp/dbget-bin/www_bget?ko:K15627	-	-	-	Tether	Tether containing UBX domain for GLUT4 OS=Homo sapiens GN=ASPSCR1 PE=1 SV=1
GeneID:Pha002314	0.35	0.39	0.97	1.79	-	-	-	-	-	-	-	-	-	-	-
GeneID:Pha002317	3.2	2.45	2.17	57.03	-	-	-	-	-	-	-	-	-	-	-
GeneID:Pha002316	2.58	5.69	6.05	84.2	protein VOLCADRAFT_80128 [Volvox carteri f. nagariensis] &gt;EFJ50748.1 hypothetical protein VOLCADRAFT_80128 [Volvox carteri f. nagariensis]	GO:0050660;GO:0017150;GO:0055114;GO:0008033;GO:0003824;GO:0005829	flavin adenine dinucleotide binding;tRNA dihydrouridine synthase activity;oxidation-reduction process;tRNA processing;catalytic activity;cytosol	K05542	DUS1	http://www.genome.jp/dbget-bin/www_bget?ko:K05542	-	-	KOG2334(J)(tRNA-dihydrouridine synthase)	tRNA-dihydrouridine(16/17)	tRNA-dihydrouridine(16/17) synthase [NAD(P)(+)]-like OS=Rattus norvegicus GN=Dus1l PE=2 SV=1
novel.2754	3.51	8.24	5.12	1.72	-	-	-	-	-	-	-	-	-	-	-
GeneID:Pha009035	125.51	77.51	75.7	18.23	-	-	-	-	-	-	-	-	-	-	-
GeneID:Pha001958	5.4	4.37	2.66	4.69	-	-	-	-	-	-	-	-	-	-	-
GeneID:Pha001959	0.66	3.55	2.5	3.07	-	-	-	-	-	-	-	-	-	-	-
GeneID:Pha001957	1.24	1.04	1.32	2.11	-	-	-	-	-	-	-	-	-	-	-
GeneID:Pha001954	5670.92	2444.9	2177.07	237.26	protein GPECTOR_121g443 [Gonium pectorale]	GO:0003824;GO:0008152;GO:0004802;GO:0016740	catalytic activity;metabolic process;transketolase activity;transferase activity	K00615	E2.2.1.1,tktA,tktB	http://www.genome.jp/dbget-bin/www_bget?ko:K00615	Pentose phosphate pathway;Carbon fixation in photosynthetic organisms;Biosynthesis of amino acids;Carbon metabolism	ko00030,ko00710,ko01230,ko01200	KOG0523(G)(Transketolase)	Transketolase-1,	Transketolase-1, chloroplastic OS=Arabidopsis thaliana GN=TKL-1 PE=1 SV=1
GeneID:Pha004520	19.09	23.97	98.84	5.11	-	-	-	-	-	-	-	-	-	-	-
GeneID:Pha001952	7.25	8.38	8	24.57	nuclear ribonucleoprotein [Volvox carteri f. nagariensis] &gt;EFJ52232.1 small nuclear ribonucleoprotein [Volvox carteri f. nagariensis]	GO:0005687;GO:0005685;GO:0030529;GO:0034715;GO:0071011;GO:0000245;GO:0071013;GO:0019013;GO:0006396;GO:0003723;GO:0005682;GO:0000387;GO:0097526;GO:0005686	U4 snRNP;U1 snRNP;intracellular ribonucleoprotein complex;pICln-Sm protein complex;precatalytic spliceosome;spliceosomal complex assembly;catalytic step 2 spliceosome;viral nucleocapsid;RNA processing;RNA binding;U5 snRNP;spliceosomal snRNP assembly;spliceosomal tri-snRNP complex;U2 snRNP	K11088	SNRPD3,SMD3	http://www.genome.jp/dbget-bin/www_bget?ko:K11088	Spliceosome	ko03040	KOG3293(A)(Small nuclear ribonucleoprotein (snRNP))	Small	Small nuclear ribonucleoprotein SmD3b OS=Arabidopsis thaliana GN=SMD3B PE=2 SV=1
GeneID:Pha001953	4.47	3.84	2.63	18.71	-	-	-	-	-	-	-	-	-	-	-
GeneID:Pha001950	80.13	110.84	154.46	263.6	protein SOVF_209100 [Spinacia oleracea]	GO:0016020;GO:0016021;GO:0005215;GO:0055085	membrane;integral component of membrane;transporter activity;transmembrane transport	-	-	-	-	-	KOG2816(R)(Predicted transporter ADD1 (major facilitator superfamily))	Tetracycline	Tetracycline resistance protein, class G OS=Vibrio anguillarum GN=tetA PE=3 SV=1
GeneID:Pha001951	0.11	0.66	0.86	4.21	-	-	-	-	-	-	-	-	-	-	-
GeneID:Pha006793	0	0	0	0	-	-	-	-	-	-	-	-	-	-	-
GeneID:Pha008617	32.12	58.34	47.26	590.86	CBS domain-containing protein CBSCBSPB5-like [Setaria italica]	GO:0016020;GO:0016021	membrane;integral component of membrane	-	-	-	-	-	-	CBS	CBS domain-containing protein CBSCBSPB1 OS=Arabidopsis thaliana GN=CBSCBSPB1 PE=1 SV=1
GeneID:Pha008219	0.27	0.06	0	0.11	-	-	-	-	-	-	-	-	-	-	-
GeneID:Pha008614	0.97	0.09	0	0.46	-	-	-	-	-	-	-	-	-	-	-
GeneID:Pha008615	6.45	6.65	6.5	12.15	-	-	-	-	-	-	-	-	-	-	-
novel.2551	0	0	0	0	-	-	-	-	-	-	-	-	-	-	-
GeneID:Pha009037	41.68	51.16	121.65	133.72	proteasome regulatory subunit alpha type PSMA7/PRE6 [Klebsormidium flaccidum]	GO:0006511;GO:0008233;GO:0004175;GO:0005839;GO:0051603;GO:0000502;GO:0004298;GO:0006508;GO:0019773;GO:0005634;GO:0016787;GO:0005737	ubiquitin-dependent protein catabolic process;peptidase activity;endopeptidase activity;proteasome core complex;proteolysis involved in cellular protein catabolic process;proteasome complex;threonine-type endopeptidase activity;proteolysis;proteasome core complex, alpha-subunit complex;nucleus;hydrolase activity;cytoplasm	K02731	PSMA7	http://www.genome.jp/dbget-bin/www_bget?ko:K02731	Proteasome	ko03050	KOG0178(O)(20S proteasome, regulatory subunit alpha type PSMA4/PRE9)	Proteasome	Proteasome subunit alpha type-7 OS=Dictyostelium discoideum GN=psmA7 PE=3 SV=1
GeneID:Pha008612	17.19	17.87	14.23	39.73	-	-	-	-	-	-	-	-	-	-	-
GeneID:Pha008613	1.67	1.64	0.69	6.17	-	-	-	-	-	-	-	-	-	-	-
GeneID:Pha008610	29.05	42.23	28.14	6.31	-	-	-	-	-	-	-	-	-	-	-
GeneID:Pha008611	0.21	0.55	0.26	0.73	-	-	-	-	-	-	-	-	-	-	-
GeneID:Pha006434	4.32	12.3	4.91	0.41	family transcriptional regulator [Monoraphidium neglectum] &gt;KIZ03895.1 GntR family transcriptional regulator [Monoraphidium neglectum]	GO:0080130;GO:0004069;GO:0003824;GO:0030170;GO:0016740;GO:0008483;GO:0009058	L-phenylalanine:2-oxoglutarate aminotransferase activity;L-aspartate:2-oxoglutarate aminotransferase activity;catalytic activity;pyridoxal phosphate binding;transferase activity;transaminase activity;biosynthetic process	-	-	-	-	-	KOG0257(E)(Kynurenine aminotransferase, glutamine transaminase K)	Aromatic-amino-acid	Aromatic-amino-acid aminotransferase 1 OS=Thermococcus litoralis (strain ATCC 51850 / DSM 5473 / JCM 8560 / NS-C) GN=OCC_04335 PE=1 SV=1
GeneID:Pha009036	0	0	0	0	EER94278.1 hypothetical protein SORBI_001G254600 [Sorghum bicolor];protein SORBIDRAFT_01g022490 [Sorghum bicolor] &gt	GO:0009536;GO:0016491;GO:0055114	plastid;oxidoreductase activity;oxidation-reduction process	K00010	iolG	http://www.genome.jp/dbget-bin/www_bget?ko:K00010	Inositol phosphate metabolism	ko00562	-	Uncharacterized	Uncharacterized oxidoreductase YrbE OS=Bacillus subtilis (strain 168) GN=yrbE PE=3 SV=2
GeneID:Pha009108	630.74	648.46	459.88	431.13	-	-	-	-	-	-	-	-	-	-	-
GeneID:Pha006436	19.55	31.94	28.7	41.88	-	-	-	-	-	-	-	-	-	-	-
GeneID:Pha006437	144.64	99.94	66.35	48.93	KJB74679.1 hypothetical protein B456_012G002300 [Gossypium raimondii];soluble starch synthase 1, chloroplastic/amyloplastic-like [Gossypium raimondii] &gt	GO:0004373;GO:0009570;GO:0009501;GO:0009507;GO:0019252;GO:0010021;GO:0016757;GO:0009011	glycogen (starch) synthase activity;chloroplast stroma;amyloplast;chloroplast;starch biosynthetic process;amylopectin biosynthetic process;transferase activity, transferring glycosyl groups;starch synthase activity	K00703	E2.4.1.21,glgA	http://www.genome.jp/dbget-bin/www_bget?ko:K00703	Starch and sucrose metabolism	ko00500	-	Glycogen	Glycogen synthase OS=Aeromonas salmonicida (strain A449) GN=glgA PE=3 SV=1
GeneID:Pha006430	4.91	1.52	8.64	147.33	-	-	-	-	-	-	-	-	-	-	-
GeneID:Pha009031	43.07	46.35	48.91	20.3	protein F775_32802 [Aegilops tauschii];proline iminopeptidase isoform X1 [Prunus mume]	GO:0004177;GO:0008233;GO:0006508;GO:0016787	aminopeptidase activity;peptidase activity;proteolysis;hydrolase activity	-	-	-	-	-	-	Proline	Proline iminopeptidase OS=Aeromonas sobria GN=pip PE=1 SV=3
GeneID:Pha004523	0.14	1.28	1.09	0.47	-	-	-	-	-	-	-	-	-	Acyl-protein	Acyl-protein thioesterase 1 OS=Cryptococcus neoformans var. neoformans serotype D (strain JEC21 / ATCC MYA-565) GN=CNF02430 PE=3 SV=1
GeneID:Pha006433	0.16	0	0.74	1.02	protein [Micromonas commoda] &gt;ACO63137.1 predicted protein [Micromonas commoda]	GO:0043161;GO:0016021;GO:0061630;GO:0046872;GO:0016020;GO:0008270	proteasome-mediated ubiquitin-dependent protein catabolic process;integral component of membrane;ubiquitin protein ligase activity;metal ion binding;membrane;zinc ion binding	K19040	ATL76S	http://www.genome.jp/dbget-bin/www_bget?ko:K19040	-	-	KOG0800(O)(FOG: Predicted E3 ubiquitin ligase)	E3	E3 ubiquitin-protein ligase RNF6 OS=Mus musculus GN=Rnf6 PE=1 SV=1
GeneID:Pha009030	0	0.03	0.04	0.49	-	-	-	-	-	-	-	-	-	-	-
GeneID:Pha004418	8.27	10	18.15	14.53	EEE91449.1 cdc2 family protein [Populus trichocarpa];family protein [Populus trichocarpa] &gt	GO:0004674;GO:0000166;GO:0004672;GO:0006468;GO:0005524	protein serine/threonine kinase activity;nucleotide binding;protein kinase activity;protein phosphorylation;ATP binding	K08819	CDK12_13	http://www.genome.jp/dbget-bin/www_bget?ko:K08819	-	-	KOG0600(D)(Cdc2-related protein kinase)	Cyclin-dependent	Cyclin-dependent kinase C-1 OS=Arabidopsis thaliana GN=CDKC-1 PE=1 SV=1
GeneID:Pha004419	0.01	0.07	0.17	0.64	-	-	-	-	-	-	-	-	-	-	-
GeneID:Pha003374	116.37	54.75	50.02	60.15	-	-	-	-	-	-	-	-	-	-	-
GeneID:Pha004415	0	3.12	1.59	0.33	-	-	-	-	-	-	-	-	-	-	-
GeneID:Pha003376	49.1	13.02	13.41	8.44	ABO94893.1 predicted protein [Ostreococcus lucimarinus CCE9901];protein [Ostreococcus lucimarinus CCE9901] &gt	GO:0009506;GO:0005524;GO:0005794;GO:0000166;GO:0005886;GO:0005773	plasmodesma;ATP binding;Golgi apparatus;nucleotide binding;plasma membrane;vacuole	K06027	NSF	http://www.genome.jp/dbget-bin/www_bget?ko:K06027	-	-	KOG0728(O)(26S proteasome regulatory complex, ATPase RPT6);KOG0730(O)(AAA+-type ATPase)	Vesicle-fusing	Vesicle-fusing ATPase OS=Arabidopsis thaliana GN=NSF PE=2 SV=2
GeneID:Pha004417	0	0	6.79	0	-	-	-	-	-	-	-	-	-	-	-
GeneID:Pha003370	2.29	1.99	3.36	1.25	protein KFL_000050250 [Klebsormidium flaccidum]	GO:0004601;GO:0055114	peroxidase activity;oxidation-reduction process	-	-	-	-	-	-	-	-
GeneID:Pha003371	11.87	13.22	12.12	26.59	transporter A family [Klebsormidium flaccidum]	GO:0000166;GO:0005524;GO:0016887;GO:0016020;GO:0006810;GO:0005215;GO:0016021	nucleotide binding;ATP binding;ATPase activity;membrane;transport;transporter activity;integral component of membrane	-	-	-	-	-	KOG0059(IR)(Lipid exporter ABCA1 and related proteins, ABC superfamily)	Daunorubicin/doxorubicin	Daunorubicin/doxorubicin resistance ATP-binding protein DrrA OS=Streptomyces peucetius GN=drrA PE=1 SV=1
GeneID:Pha003372	139.53	103.77	119.2	269.45	D alpha 1 [Medicago truncatula] &gt;phospholipase D beta 2-like [Juglans regia];AES94127.2 phospholipase D alpha 1 [Medicago truncatula]	GO:0016020;GO:0016042;GO:0005509;GO:0070290;GO:0004630;GO:0046470;GO:0016787;GO:0003824	membrane;lipid catabolic process;calcium ion binding;N-acylphosphatidylethanolamine-specific phospholipase D activity;phospholipase D activity;phosphatidylcholine metabolic process;hydrolase activity;catalytic activity	K01115	PLD1_2	http://www.genome.jp/dbget-bin/www_bget?ko:K01115	Endocytosis;Ether lipid metabolism;Glycerophospholipid metabolism	ko04144,ko00565,ko00564	KOG1329(I)(Phospholipase D1)	Phospholipase	Phospholipase D beta 1 OS=Arabidopsis thaliana GN=PLDBETA1 PE=1 SV=4
GeneID:Pha004413	2.67	3.07	1.18	9.63	-	-	-	K17917	SNX1_2	http://www.genome.jp/dbget-bin/www_bget?ko:K17917	Endocytosis	ko04144	-	-	-
GeneID:Pha010055	0.06	0.03	0.01	0.05	protein AXG93_2584s1030 [Marchantia polymorpha subsp. polymorpha]	GO:0019538;GO:0005524;GO:0000166	protein metabolic process;ATP binding;nucleotide binding	K03696	clpC	http://www.genome.jp/dbget-bin/www_bget?ko:K03696	-	-	KOG1051(O)(Chaperone HSP104 and related ATP-dependent Clp proteases)	ATP-dependent	ATP-dependent Clp protease ATP-binding subunit ClpA homolog OS=Pyropia yezoensis GN=clpC PE=3 SV=1
GeneID:Pha010054	0.06	0.03	0.01	0.05	protein AXG93_2584s1030 [Marchantia polymorpha subsp. polymorpha]	GO:0000166;GO:0005524;GO:0019538	nucleotide binding;ATP binding;protein metabolic process	K03696	clpC	http://www.genome.jp/dbget-bin/www_bget?ko:K03696	-	-	KOG1051(O)(Chaperone HSP104 and related ATP-dependent Clp proteases)	ATP-dependent	ATP-dependent Clp protease ATP-binding subunit ClpA homolog OS=Pyropia yezoensis GN=clpC PE=3 SV=1
novel.7365	1292.35	2668.83	1876.06	267.51	-	-	-	-	-	-	-	-	-	-	-
GeneID:Pha010057	0.02	0.04	0.02	0.06	protein AXG93_285s1540 [Marchantia polymorpha subsp. polymorpha]	GO:0015934;GO:0003735;GO:0003723;GO:0005840;GO:0005739;GO:0006412;GO:0022625;GO:0000470;GO:0030529	large ribosomal subunit;structural constituent of ribosome;RNA binding;ribosome;mitochondrion;translation;cytosolic large ribosomal subunit;maturation of LSU-rRNA;intracellular ribonucleoprotein complex	K02863	RP-L1,MRPL1,rplA	http://www.genome.jp/dbget-bin/www_bget?ko:K02863	Ribosome	ko03010	-	50S	50S ribosomal protein L1, chloroplastic OS=Pyropia yezoensis GN=rpl1 PE=3 SV=1
GeneID:Pha010056	0.01	0.11	0.02	0.02	ribosomal protein L11 precursor [Klebsormidium flaccidum]	GO:0003735;GO:0019843;GO:0000027;GO:0006412;GO:0005762;GO:0030529;GO:0005840	structural constituent of ribosome;rRNA binding;ribosomal large subunit assembly;translation;mitochondrial large ribosomal subunit;intracellular ribonucleoprotein complex;ribosome	K02867	RP-L11,MRPL11,rplK	http://www.genome.jp/dbget-bin/www_bget?ko:K02867	Ribosome	ko03010	KOG3257(J)(Mitochondrial/chloroplast ribosomal protein L11)	50S	50S ribosomal protein L11, chloroplastic OS=Pyropia yezoensis GN=rpl11 PE=3 SV=1
GeneID:Pha010051	0	0.23	0	0.28	Q9TL30.1 RecName: Full=50S ribosomal protein L12, chloroplastic &gt;AAD54786.1 ribosomal protein L12 (chloroplast) [Nephroselmis olivacea];protein L12 (chloroplast) [Nephroselmis olivacea] &gt	GO:0003735;GO:0009536;GO:0030529;GO:0006412;GO:0009507;GO:0005622;GO:0005840	structural constituent of ribosome;plastid;intracellular ribonucleoprotein complex;translation;chloroplast;intracellular;ribosome	K02935	RP-L7,MRPL12,rplL	http://www.genome.jp/dbget-bin/www_bget?ko:K02935	Ribosome	ko03010	KOG1715(J)(Mitochondrial/chloroplast ribosomal protein L12)	50S	50S ribosomal protein L12, chloroplastic OS=Pyropia yezoensis GN=rpl12 PE=3 SV=1
GeneID:Pha007874	1.06	2.66	4.23	7.24	protein MNEG_7041 [Monoraphidium neglectum] &gt;KIZ00926.1 hypothetical protein MNEG_7041 [Monoraphidium neglectum]	GO:0016491;GO:0055114	oxidoreductase activity;oxidation-reduction process	-	-	-	-	-	-	Pyridine	Pyridine nucleotide-disulfide oxidoreductase domain-containing protein 1 OS=Rattus norvegicus GN=Pyroxd1 PE=2 SV=1
GeneID:Pha010050	0.07	0.17	0.23	0.81	b6 (chloroplast) [Ulva lactuca]	GO:0009507;GO:0016020;GO:0009055;GO:0009579;GO:0005506;GO:0009535;GO:0045158;GO:0022904;GO:0022900;GO:0009536;GO:0015979;GO:0020037;GO:0016021;GO:0016491;GO:0046872;GO:0055114	chloroplast;membrane;electron carrier activity;thylakoid;iron ion binding;chloroplast thylakoid membrane;electron transporter, transferring electrons within cytochrome b6/f complex of photosystem II activity;respiratory electron transport chain;electron transport chain;plastid;photosynthesis;heme binding;integral component of membrane;oxidoreductase activity;metal ion binding;oxidation-reduction …	K02635	petB	http://www.genome.jp/dbget-bin/www_bget?ko:K02635	Photosynthesis	ko00195	KOG4663(C)(Cytochrome b)	Cytochrome	Cytochrome b6 OS=Porphyra purpurea GN=petB PE=3 SV=1
GeneID:Pha004027	0	0.03	0	0.02	protein [Chlamydomonas reinhardtii] &gt;EDO98068.1 predicted protein [Chlamydomonas reinhardtii]	-	-	-	-	-	-	-	-	-	-
GeneID:Pha004026	172.19	87.44	107.11	59.72	protein CHLNCDRAFT_134308 [Chlorella variabilis] &gt;EFN55323.1 hypothetical protein CHLNCDRAFT_134308 [Chlorella variabilis];probable E3 ubiquitin-protein ligase ARI5 [Brassica napus]	GO:0061630;GO:0032436;GO:0000151;GO:0000209;GO:0008270;GO:0042787;GO:0046872;GO:0031624;GO:0016567;GO:0005737;GO:0004842	ubiquitin protein ligase activity;positive regulation of proteasomal ubiquitin-dependent protein catabolic process;ubiquitin ligase complex;protein polyubiquitination;zinc ion binding;protein ubiquitination involved in ubiquitin-dependent protein catabolic process;metal ion binding;ubiquitin conjugating enzyme binding;protein ubiquitination;cytoplasm;ubiquitin-protein transferase activity	K11968	ARIH1	http://www.genome.jp/dbget-bin/www_bget?ko:K11968	-	-	KOG1815(O)(Predicted E3 ubiquitin ligase)	Potential	Potential E3 ubiquitin-protein ligase ariadne-2 OS=Caenorhabditis elegans GN=T12E12.1 PE=3 SV=2
GeneID:Pha009032	18.56	10.38	9.64	6.97	EDQ70524.1 predicted protein [Physcomitrella patens];protein [Physcomitrella patens] &gt	GO:0003723;GO:0016787;GO:0005634;GO:0004386;GO:0003676;GO:0005739;GO:0003724;GO:0006401;GO:0031125;GO:0005524;GO:0006364	RNA binding;hydrolase activity;nucleus;helicase activity;nucleic acid binding;mitochondrion;RNA helicase activity;RNA catabolic process;rRNA 3'-end processing;ATP binding;rRNA processing	K12598	MTR4,SKIV2L2	http://www.genome.jp/dbget-bin/www_bget?ko:K12598	RNA degradation	ko03018	KOG0948(A)(Nuclear exosomal RNA helicase MTR4, DEAD-box superfamily)	Superkiller	Superkiller viralicidic activity 2-like 2 OS=Homo sapiens GN=SKIV2L2 PE=1 SV=3
GeneID:Pha004029	1.75	4.31	4.71	2.73	actin-related protein 4-like isoform X1 [Lupinus angustifolius] &gt;EDQ70986.1 actin-related protein Arp4 [Physcomitrella patens];OIW00977.1 hypothetical protein TanjilG_16226 [Lupinus angustifolius];actin-related protein 4-like [Fragaria vesca subsp. vesca];protein Arp4 [Physcomitrella patens] &gt	GO:0005634;GO:0005730;GO:0031011;GO:0035267;GO:0006281;GO:0006338;GO:0006355	nucleus;nucleolus;Ino80 complex;NuA4 histone acetyltransferase complex;DNA repair;chromatin remodeling;regulation of transcription, DNA-templated	K11340	ACTL6A,INO80K	http://www.genome.jp/dbget-bin/www_bget?ko:K11340	-	-	KOG0676(Z)(Actin and related proteins)	Actin-related	Actin-related protein 4 OS=Arabidopsis thaliana GN=ARP4 PE=1 SV=1
GeneID:Pha004028	13.29	7.61	10.55	6.32	-	-	-	-	-	-	-	-	-	-	-
GeneID:Pha008911	11.06	11.81	28.39	9.49	protein SELMODRAFT_101998 [Selaginella moellendorffii] &gt;EFJ24170.1 hypothetical protein SELMODRAFT_101998 [Selaginella moellendorffii]	GO:0016021;GO:0005634;GO:0016740;GO:0008176;GO:0003723;GO:0008168;GO:0016020;GO:0036265;GO:0000049;GO:0008033;GO:0030488;GO:0043527;GO:0032259;GO:0006400	integral component of membrane;nucleus;transferase activity;tRNA (guanine-N7-)-methyltransferase activity;RNA binding;methyltransferase activity;membrane;RNA (guanine-N7)-methylation;tRNA binding;tRNA processing;tRNA methylation;tRNA methyltransferase complex;methylation;tRNA modification	K03439	trmB,METTL1	http://www.genome.jp/dbget-bin/www_bget?ko:K03439	-	-	KOG3115(R)(Methyltransferase-like protein)	tRNA	tRNA (guanine-N(7)-)-methyltransferase OS=Brugia malayi GN=Bm1_01445 PE=3 SV=1
GeneID:Pha008910	49.67	44.55	63.91	24.32	probable FKBP-type peptidyl-prolyl cis-trans isomerase FkpA [Ziziphus jujuba]	-	-	-	-	-	-	-	-	Peptidyl-prolyl;Peptidyl-prolyl	Peptidyl-prolyl cis-trans isomerase Mip OS=Chlamydia trachomatis (strain D/UW-3/Cx) GN=mip PE=3 SV=3;Peptidyl-prolyl cis-trans isomerase Mip OS=Chlamydia pneumoniae GN=mip PE=3 SV=1
GeneID:Pha008913	11.67	10.93	23.03	42.41	ACG38054.1 RING finger protein 5 [Zea mays];finger protein 5 [Zea mays] &gt	GO:0046872;GO:0016021;GO:0008270;GO:0016020	metal ion binding;integral component of membrane;zinc ion binding;membrane	K10666	RNF5	http://www.genome.jp/dbget-bin/www_bget?ko:K10666	Protein processing in endoplasmic reticulum	ko04141	KOG0823(O)(Predicted E3 ubiquitin ligase);KOG0317(O)(Predicted E3 ubiquitin ligase, integral peroxisomal membrane protein)	Protein;E3	Protein SEY1 OS=Ustilago maydis (strain 521 / FGSC 9021) GN=SEY1 PE=3 SV=2;E3 ubiquitin-protein ligase RNF5 OS=Homo sapiens GN=RNF5 PE=1 SV=1
GeneID:Pha008912	7.13	6.75	8.06	2.08	finger protein 5 [Zea mays] &gt;ACG38054.1 RING finger protein 5 [Zea mays]	GO:0008270;GO:0016020;GO:0046872;GO:0016021	zinc ion binding;membrane;metal ion binding;integral component of membrane	K10666	RNF5	http://www.genome.jp/dbget-bin/www_bget?ko:K10666	Protein processing in endoplasmic reticulum	ko04141	KOG0823(O)(Predicted E3 ubiquitin ligase)	E3	E3 ubiquitin-protein ligase RMA1H1 OS=Capsicum annuum GN=RMA1H1 PE=1 SV=1
GeneID:Pha004069	11.18	13.75	8.67	1.94	protein, chloroplastic [Auxenochlorella protothecoides] &gt;KFM28753.1 Uncharacterized protein, chloroplastic [Auxenochlorella protothecoides]	-	-	-	-	-	-	-	-	-	-
GeneID:Pha004068	307.83	341.53	306.29	156.86	protein, partial [Micromonas pusilla CCMP1545] &gt;c oxidoreductase 8 kDa subunit [Chlamydomonas reinhardtii] &gt;EEH56802.1 predicted protein, partial [Micromonas pusilla CCMP1545];EDO99747.1 ubiquinol:cytochrome c oxidoreductase 8 kDa subunit [Chlamydomonas reinhardtii]	GO:0055114;GO:0008121;GO:0016020;GO:0005743;GO:0006122;GO:0005739;GO:0070469	oxidation-reduction process;ubiquinol-cytochrome-c reductase activity;membrane;mitochondrial inner membrane;mitochondrial electron transport, ubiquinol to cytochrome c;mitochondrion;respiratory chain	K00416	QCR6,UQCRH	http://www.genome.jp/dbget-bin/www_bget?ko:K00416	Oxidative phosphorylation	ko00190	-	Cytochrome	Cytochrome b-c1 complex subunit 6 OS=Solanum tuberosum PE=1 SV=2
GeneID:Pha008917	4.47	6.05	7.68	47	protein g.40428 [Auxenochlorella protothecoides]	GO:0006364;GO:0004519;GO:0016075;GO:0000177;GO:0000175;GO:0006402;GO:0000176	rRNA processing;endonuclease activity;rRNA catabolic process;cytoplasmic exosome (RNase complex);3'-5'-exoribonuclease activity;mRNA catabolic process;nuclear exosome (RNase complex)	K12585	DIS3,RRP44	http://www.genome.jp/dbget-bin/www_bget?ko:K12585	RNA degradation	ko03018	KOG2102(J)(Exosomal 3'-5' exoribonuclease complex, subunit Rrp44/Dis3)	Exosome	Exosome complex exonuclease RRP44 OS=Mus musculus GN=Dis3 PE=1 SV=4
GeneID:Pha008916	2511.88	2162.06	707.39	123.49	-	-	-	-	-	-	-	-	-	-	-
GeneID:Pha004065	14.45	15.13	18.88	2.8	ABF95932.1 isoflavone reductase, putative, expressed [Oryza sativa Japonica Group] &gt;ADE43128.1 divinyl reductase [Oryza sativa Indica Group] &gt; Flags: Precursor &gt;EAZ26913.1 hypothetical protein OsJ_10840 [Oryza sativa Japonica Group] &gt;D5L1S4.1 RecName: Full=Divinyl chlorophyllide a 8-vinyl-reductase, chloroplastic;BAS84197.1 Os03g0351200 [Oryza sativa Japonica Group];Q10LH0.1 RecName: …	GO:0009534;GO:0016491;GO:0051744;GO:0009507;GO:0033728;GO:0009536;GO:0015995;GO:0055114;GO:0016020;GO:0009941	chloroplast thylakoid;oxidoreductase activity;3,8-divinyl protochlorophyllide a 8-vinyl reductase activity;chloroplast;divinyl chlorophyllide a 8-vinyl-reductase activity;plastid;chlorophyll biosynthetic process;oxidation-reduction process;membrane;chloroplast envelope	K19073	DVR	http://www.genome.jp/dbget-bin/www_bget?ko:K19073	Porphyrin and chlorophyll metabolism	ko00860	-	Divinyl	Divinyl chlorophyllide a 8-vinyl-reductase, chloroplastic OS=Oryza sativa subsp. japonica GN=DVR PE=3 SV=1
GeneID:Pha004064	2.43	7.28	5.58	10.57	-	-	-	-	-	-	-	-	-	-	-
GeneID:Pha004067	128.07	180.19	103.36	132.34	KQJ90746.1 hypothetical protein BRADI_4g33690 [Brachypodium distachyon];XP_014757672.1 PREDICTED: glucosamine 6-phosphate N-acetyltransferase 1 [Brachypodium distachyon] &gt;protein H632_c271p1 [Helicosporidium sp. ATCC 50920];glucosamine 6-phosphate N-acetyltransferase 1 [Brachypodium distachyon] &gt	GO:0006044;GO:0004343;GO:0008080;GO:0005783;GO:0006048;GO:0016740	N-acetylglucosamine metabolic process;glucosamine 6-phosphate N-acetyltransferase activity;N-acetyltransferase activity;endoplasmic reticulum;UDP-N-acetylglucosamine biosynthetic process;transferase activity	K00621	GNPNAT1,GNA1	http://www.genome.jp/dbget-bin/www_bget?ko:K00621	Amino sugar and nucleotide sugar metabolism	ko00520	KOG3396(M)(Glucosamine-phosphate N-acetyltransferase)	Probable	Probable glucosamine 6-phosphate N-acetyltransferase 2 OS=Oryza sativa subsp. japonica GN=Os02g0717700 PE=2 SV=2
GeneID:Pha004066	72.04	76.74	42.06	56.13	-	-	-	-	-	-	-	-	-	-	-
GeneID:Pha004061	0	0	0	0.08	-	-	-	-	-	-	-	-	-	-	-
GeneID:Pha004060	1.2	2.03	1.47	4.42	-	-	-	-	-	-	-	-	-	-	-
GeneID:Pha004063	8.64	19.93	30.01	30.94	-	-	-	K20359	RABAC1,PRAF1	http://www.genome.jp/dbget-bin/www_bget?ko:K20359	-	-	-	-	-
GeneID:Pha004062	1.92	6.4	19.41	66.29	-	-	-	-	-	-	-	-	-	-	-
GeneID:Pha010091	0	0.48	0.5	0	ERW78161.1 nitrogen regulatory protein P-II 2 [Pseudomonas aeruginosa BWHPSA005] &gt;OHP11016.1 transcriptional regulator [Pseudomonas sp. HMSC059F05] &gt;EHK71450.1 hypothetical protein PPL19_07191 [Pseudomonas psychrotolerans L19] &gt;SEQ09803.1 nitrogen regulatory protein P-II family [Pseudomonas cuatrocienegasensis] &gt;EZO78932.1 nitrogen regulatory protein P-II 2 [Pseudomonas aeruginosa BWH…
KSN28570.1 transcriptional regulator [Pseudomonas aeruginosa] &gt;KTT55686.1 nitrogen regulatory protein P-II 1 [Pseudomonas psychrotolerans] &gt;OKR97600.1 transcriptional regulator [Pseudomonas aeruginosa] &gt;KSJ26224.1 transcriptional regulator [Pseudomonas aeruginosa] &gt;KSR21146.1 transcriptional regulator [Pseudomonas aeruginosa] &gt;ERY08911.1 nitrogen regulatory protein P-II 2 [Pseudomo…
regulator [Pseudomonas aeruginosa] &gt;AGO42748.1 nitrogen regulatory protein P-II 1 [Pseudomonas aeruginosa RP73] &gt;KSF69501.1 transcriptional regulator [Pseudomonas aeruginosa] &gt;KSM58676.1 transcriptional regulator [Pseudomonas aeruginosa] &gt;KRV05013.1 transcriptional regulator [Pseudomonas aeruginosa] &gt;CRP41805.1 Nitrogen regulatory protein P-II 2 [Pseudomonas aeruginosa] &gt;KSR8237…	-	regulation of transcription, DNA-templated;transcription, DNA-templated;enzyme regulator activity;regulation of nitrogen utilization;cellular response to antibiotic	Nitrogen regulatory protein P-II OS=Pyropia yezoensis GN=glnB PE=3 SV=1
GeneID:Pha010090	0	0.75	0	0	ABD62248.2 ribosomal protein S18 (chloroplast) [Chlorokybus atmophyticus];Q19V75.2 RecName: Full=30S ribosomal protein S18, chloroplastic &gt;protein S18 [Chlorokybus atmophyticus] &gt	GO:0005622;GO:0005840;GO:0009507;GO:0006412;GO:0030529;GO:0019843;GO:0009536;GO:0003723;GO:0003735	intracellular;ribosome;chloroplast;translation;intracellular ribonucleoprotein complex;rRNA binding;plastid;RNA binding;structural constituent of ribosome	K02963	RP-S18,MRPS18,rpsR	http://www.genome.jp/dbget-bin/www_bget?ko:K02963	Ribosome	ko03010	KOG3162(J)(Mitochondrial/chloroplast ribosomal protein S18)	30S	30S ribosomal protein S18, chloroplastic OS=Porphyra purpurea GN=rps18 PE=3 SV=1
GeneID:Pha010093	56.11	58.35	65.03	169.16	protein [Micromonas commoda] &gt;phosphatidylinositol 4-kinase alpha 1 [Ziziphus jujuba];ACO67367.1 predicted protein [Micromonas commoda]	GO:0051015;GO:0048471;GO:0016310;GO:0070273;GO:0046854;GO:0004430;GO:0006468;GO:0005886;GO:0016301;GO:0048015;GO:0070300;GO:0016740;GO:0005546;GO:0009506	actin filament binding;perinuclear region of cytoplasm;phosphorylation;phosphatidylinositol-4-phosphate binding;phosphatidylinositol phosphorylation;1-phosphatidylinositol 4-kinase activity;protein phosphorylation;plasma membrane;kinase activity;phosphatidylinositol-mediated signaling;phosphatidic acid binding;transferase activity;phosphatidylinositol-4,5-bisphosphate binding;plasmodesma	K00914	PIK3C3,VPS34	http://www.genome.jp/dbget-bin/www_bget?ko:K00914	Autophagy - other eukaryotes;Phagosome;Phosphatidylinositol signaling system;Inositol phosphate metabolism	ko04136,ko04145,ko04070,ko00562	KOG0906(TU)(Phosphatidylinositol 3-kinase VPS34, involved in signal transduction);KOG0902(T)(Phosphatidylinositol 4-kinase)	Phosphatidylinositol;Phosphatidylinositol	Phosphatidylinositol 3-kinase VPS34-like OS=Dictyostelium discoideum GN=pikE PE=3 SV=2;Phosphatidylinositol 4,5-bisphosphate 3-kinase catalytic subunit delta isoform OS=Homo sapiens GN=PIK3CD PE=1 SV=2
GeneID:Pha010092	0	0	0.42	0.76	-	-	-	-	-	-	-	-	-	-	-
GeneID:Pha000779	0.42	0.83	0.4	0.97	-	-	-	-	-	-	-	-	-	-	-
GeneID:Pha000778	4.22	7.05	2.3	6.74	EDQ51143.1 predicted protein, partial [Physcomitrella patens];protein [Physcomitrella patens] &gt	GO:0019901;GO:0000079	protein kinase binding;regulation of cyclin-dependent protein serine/threonine kinase activity	-	-	-	-	-	KOG1675(R)(Predicted cyclin)	Cyclin-U1-1	Cyclin-U1-1 OS=Arabidopsis thaliana GN=CYCU1-1 PE=1 SV=1
GeneID:Pha010097	0.03	0.01	0.01	0	histidine kinase containing cheY-homologous receiver domain and PAS domain [Klebsormidium flaccidum]	GO:0016301;GO:0035556;GO:0016849;GO:0016772;GO:0016021;GO:0004871;GO:0016310;GO:0007165;GO:0006811;GO:0009190;GO:0000160;GO:0000155;GO:0005216;GO:0016020	kinase activity;intracellular signal transduction;phosphorus-oxygen lyase activity;transferase activity, transferring phosphorus-containing groups;integral component of membrane;signal transducer activity;phosphorylation;signal transduction;ion transport;cyclic nucleotide biosynthetic process;phosphorelay signal transduction system;phosphorelay sensor kinase activity;ion channel activity;membrane	K14489	AHK2_3_4	http://www.genome.jp/dbget-bin/www_bget?ko:K14489	Plant hormone signal transduction	ko04075	KOG0519(T)(Sensory transduction histidine kinase)	Uncharacterized	Uncharacterized sensor-like histidine kinase ycf26 OS=Pyropia yezoensis GN=ycf26 PE=3 SV=1
GeneID:Pha010096	0.02	0	0	0.16	AAD54808.1 magnesium chelatase subunit of protochlorophyllide reductase (chloroplast) [Nephroselmis olivacea]; Short=Mg-chelatase subunit I-1;Q9TL08.1 RecName: Full=Magnesium-chelatase subunit ChlI; AltName: Full=Mg-protoporphyrin IX chelatase subunit ChlI &gt;IX chelatase (chloroplast) [Nephroselmis olivacea] &gt	GO:0005524;GO:0009507;GO:0000166;GO:0016851;GO:0009536;GO:0015979;GO:0016874;GO:0015995	ATP binding;chloroplast;nucleotide binding;magnesium chelatase activity;plastid;photosynthesis;ligase activity;chlorophyll biosynthetic process	K03405	chlI,bchI	http://www.genome.jp/dbget-bin/www_bget?ko:K03405	Porphyrin and chlorophyll metabolism	ko00860	-	Magnesium-chelatase	Magnesium-chelatase subunit ChlI OS=Pyropia yezoensis GN=chlI PE=3 SV=1
GeneID:Pha000775	4.8	1.19	1.08	1.04	KH domain-containing protein SPIN1-like isoform X1 [Juglans regia]	GO:0003676;GO:0003723	nucleic acid binding;RNA binding	K14945	QKI	http://www.genome.jp/dbget-bin/www_bget?ko:K14945	-	-	KOG0119(A)(Splicing factor 1/branch point binding protein (RRM superfamily))	KH	KH domain-containing protein At2g38610 OS=Arabidopsis thaliana GN=At2g38610 PE=1 SV=1
GeneID:Pha000774	0	0	0	0	-	-	-	-	-	-	-	-	-	-	-
GeneID:Pha000777	0.08	0.09	0.14	0.11	EFN53745.1 hypothetical protein CHLNCDRAFT_136334 [Chlorella variabilis];protein CHLNCDRAFT_136334 [Chlorella variabilis] &gt	-	-	-	-	-	-	-	-	-	-
GeneID:Pha000776	310.34	128.96	108.11	1.2	-	-	-	K02286	cpcC	http://www.genome.jp/dbget-bin/www_bget?ko:K02286	Photosynthesis - antenna proteins	ko00196	-	Phycobilisome	Phycobilisome 31.8 kDa linker polypeptide, phycoerythrin-associated, rod OS=Microchaete diplosiphon GN=cpeC PE=1 SV=3
GeneID:Pha000771	0	0	0	0	-	-	-	-	-	-	-	-	-	-	-
GeneID:Pha000770	2.25	1.64	2.67	2.48	-	-	-	-	-	-	-	-	-	-	-
GeneID:Pha000773	149.87	100.7	33.34	78.77	-	-	-	-	-	-	-	-	-	-	-
GeneID:Pha000772	7.6	15.12	11.02	12.16	cyclin-U4-1-like [Prunus mume]	GO:0000079;GO:0019901	regulation of cyclin-dependent protein serine/threonine kinase activity;protein kinase binding	-	-	-	-	-	-	Cyclin-U4-1	Cyclin-U4-1 OS=Arabidopsis thaliana GN=CYCU4-1 PE=1 SV=1
novel.6531	4.17	0.51	0.99	0.65	-	-	-	-	-	-	-	-	-	-	-
GeneID:Pha008029	171.96	102.98	174.49	201.01	translation initiation factor 2 subunit gamma-like isoform X1 [Ornithogalum longebracteatum]	GO:0000166;GO:0005622;GO:0001731;GO:0003743;GO:0003924;GO:0005525;GO:0006413	nucleotide binding;intracellular;formation of translation preinitiation complex;translation initiation factor activity;GTPase activity;GTP binding;translational initiation	K03242	EIF2S3	http://www.genome.jp/dbget-bin/www_bget?ko:K03242	RNA transport	ko03013	KOG0466(J)(Translation initiation factor 2, gamma subunit (eIF-2gamma; GTPase))	Eukaryotic	Eukaryotic translation initiation factor 2 subunit 3 OS=Drosophila melanogaster GN=eIF-2gamma PE=2 SV=1
GeneID:Pha008269	84.26	54	54.1	37.39	protein OsJ_30383 [Oryza sativa Japonica Group];serine/threonine-protein kinase EDR1-like isoform X1 [Glycine max] &gt;serine/threonine-protein kinase STY46 [Malus domestica];serine/threonine-protein kinase STY46-like isoform X1 [Ipomoea nil] &gt;KRH39096.1 hypothetical protein GLYMA_09G177600 [Glycine max];XP_019170160.1 PREDICTED: serine/threonine-protein kinase STY46-like isoform X1 [Ipomoea n…	GO:0004674;GO:0006468;GO:0005524;GO:0004672	protein serine/threonine kinase activity;protein phosphorylation;ATP binding;protein kinase activity	K14510;K17535	CTR1;TNNI3K	http://www.genome.jp/dbget-bin/www_bget?ko:K14510;http://www.genome.jp/dbget-bin/www_bget?ko:K17535	MAPK signaling pathway - plant;Plant hormone signal transduction	ko04016,ko04075	KOG0192(T)(Tyrosine kinase specific for activated (GTP-bound) p21cdc42Hs)	Probable;Probable	Probable serine/threonine-protein kinase DDB_G0267514 OS=Dictyostelium discoideum GN=DDB_G0267514 PE=3 SV=1;Probable serine/threonine-protein kinase drkB OS=Dictyostelium discoideum GN=drkB PE=3 SV=1
GeneID:Pha009871	0	0	0	0	protein L16 (chloroplast) [Tetraselmis sp. CCMP 881]	GO:0005840;GO:0005622;GO:0009507;GO:0006412;GO:0030529;GO:0019843;GO:0009536;GO:0003735	ribosome;intracellular;chloroplast;translation;intracellular ribonucleoprotein complex;rRNA binding;plastid;structural constituent of ribosome	K02878	RP-L16,MRPL16,rplP	http://www.genome.jp/dbget-bin/www_bget?ko:K02878	Ribosome	ko03010	KOG3422(J)(Mitochondrial ribosomal protein L16)	50S	50S ribosomal protein L16, chloroplastic OS=Porphyra purpurea GN=rpl16 PE=3 SV=1
GeneID:Pha008256	8.18	0.29	3.17	51.84	-	-	-	-	-	-	-	-	-	-	-
GeneID:Pha009870	0	0.06	0	0.35	AIT94347.1 ribosomal protein S19 (chloroplast) [Xylochloris irregularis];protein S19 (chloroplast) [Xylochloris irregularis] &gt	GO:0030529;GO:0006412;GO:0015935;GO:0009507;GO:0005840;GO:0003735;GO:0003723;GO:0009536;GO:0019843	intracellular ribonucleoprotein complex;translation;small ribosomal subunit;chloroplast;ribosome;structural constituent of ribosome;RNA binding;plastid;rRNA binding	K02965	RP-S19,rpsS	http://www.genome.jp/dbget-bin/www_bget?ko:K02965	Ribosome	ko03010	KOG0899(J)(Mitochondrial/chloroplast ribosomal protein S19)	30S	30S ribosomal protein S19, chloroplastic OS=Pyropia yezoensis GN=rps19 PE=3 SV=1
GeneID:Pha009872	0	0	0	0	protein, partial [Ostreococcus lucimarinus CCE9901] &gt;ABO96721.1 predicted protein, partial [Ostreococcus lucimarinus CCE9901]	GO:0006412;GO:0005840;GO:0005622;GO:0003735	translation;ribosome;intracellular;structural constituent of ribosome	K02904	RP-L29,rpmC	http://www.genome.jp/dbget-bin/www_bget?ko:K02904	Ribosome	ko03010	-	50S	50S ribosomal protein L29, chloroplastic OS=Pyropia yezoensis GN=rpl29 PE=3 SV=1
GeneID:Pha008316	2.91	3.59	5.29	7.2	protein KFL_000380400 [Klebsormidium flaccidum]	-	-	-	-	-	-	-	-	-	-
GeneID:Pha004529	210.09	142.63	131.19	24.13	protein g.11873 [Auxenochlorella protothecoides]	GO:0004634;GO:0006096;GO:0005829;GO:0016020;GO:0000287;GO:0000015;GO:0005634;GO:0005737;GO:0016021;GO:0016829	phosphopyruvate hydratase activity;glycolytic process;cytosol;membrane;magnesium ion binding;phosphopyruvate hydratase complex;nucleus;cytoplasm;integral component of membrane;lyase activity	K01689	ENO,eno	http://www.genome.jp/dbget-bin/www_bget?ko:K01689	RNA degradation;Glycolysis / Gluconeogenesis;Biosynthesis of amino acids;Carbon metabolism	ko03018,ko00010,ko01230,ko01200	KOG2670(G)(Enolase)	Gamma-enolase	Gamma-enolase OS=Gallus gallus GN=ENO2 PE=2 SV=1
GeneID:Pha008263	175.07	154.57	52.92	207.56	XP_019240898.1 PREDICTED: protein RFT1 homolog isoform X1 [Nicotiana attenuata];protein RFT1 homolog isoform X1 [Nicotiana attenuata] &gt	-	-	K06316	RFT1	http://www.genome.jp/dbget-bin/www_bget?ko:K06316	-	-	KOG0224(G)(Aquaporin (major intrinsic protein family))	Aquaporin-10	Aquaporin-10 OS=Homo sapiens GN=AQP10 PE=1 SV=2
GeneID:Pha008257	22.59	26.64	47.98	66.14	EIE22915.1 hypothetical protein COCSUDRAFT_66452 [Coccomyxa subellipsoidea C-169];protein COCSUDRAFT_66452 [Coccomyxa subellipsoidea C-169] &gt	GO:0016021;GO:0016020	integral component of membrane;membrane	-	-	-	-	-	-	Protein	Protein RETICULATA-RELATED 4, chloroplastic OS=Arabidopsis thaliana GN=RER4 PE=2 SV=1
GeneID:Pha001351	0	0	0	0	-	-	-	-	-	-	-	-	-	-	-
GeneID:Pha001600	23.57	20.46	18.7	21.7	GTPase-activating domain-containing protein [Klebsormidium flaccidum]	GO:0005096	GTPase activator activity	K12486	SMAP	http://www.genome.jp/dbget-bin/www_bget?ko:K12486	Endocytosis	ko04144	KOG0703(T)(Predicted GTPase-activating protein)	Stromal	Stromal membrane-associated protein 1 OS=Homo sapiens GN=SMAP1 PE=1 SV=2
GeneID:Pha007308	0.53	2.19	4.68	6.97	-	-	-	-	-	-	-	-	-	-	-
GeneID:Pha007446	30.7	27.4	26.66	18.77	-	-	-	-	-	-	-	-	-	-	-
GeneID:Pha007447	1.49	0.47	1.01	0.06	resistance protein tehA [Cajanus cajan]	GO:0042793;GO:0009658;GO:0009507;GO:0016021;GO:0000427;GO:0009295;GO:0009534;GO:0055085;GO:0010027;GO:0016279;GO:0016020;GO:0009508;GO:0018026	transcription from plastid promoter;chloroplast organization;chloroplast;integral component of membrane;plastid-encoded plastid RNA polymerase complex;nucleoid;chloroplast thylakoid;transmembrane transport;thylakoid membrane organization;protein-lysine N-methyltransferase activity;membrane;plastid chromosome;peptidyl-lysine monomethylation	-	-	-	-	-	-	-	-
GeneID:Pha007444	9.32	8.56	6.72	5.41	-	-	-	-	-	-	-	-	-	-	-
GeneID:Pha001601	5.46	7.53	10.47	9.39	EIE21729.1 nuclear AAA ATPase [Coccomyxa subellipsoidea C-169];AAA ATPase [Coccomyxa subellipsoidea C-169] &gt;[Picea sitchensis];AAA ATPase (VCP subfamily) (ISS) [Ostreococcus tauri]	GO:0005524;GO:0005516;GO:0009535;GO:0000166;GO:0009507	ATP binding;calmodulin binding;chloroplast thylakoid membrane;nucleotide binding;chloroplast	K14575	AFG2,DRG1,SPATA5	http://www.genome.jp/dbget-bin/www_bget?ko:K14575	Ribosome biogenesis in eukaryotes	ko03008	KOG0730(O)(AAA+-type ATPase);KOG0733(O)(Nuclear AAA ATPase (VCP subfamily))	Cell;Spermatogenesis-associated	Cell division cycle protein 48 homolog MJ1156 OS=Methanocaldococcus jannaschii (strain ATCC 43067 / DSM 2661 / JAL-1 / JCM 10045 / NBRC 100440) GN=MJ1156 PE=3 SV=1;Spermatogenesis-associated protein 5 OS=Homo sapiens GN=SPATA5 PE=1 SV=3
GeneID:Pha007442	4.1	5.2	3.85	5.43	-	-	-	-	-	-	-	-	-	-	-
GeneID:Pha007443	2.49	6.01	3.93	4.93	type peptidyl-prolyl cis-trans isomerase [Helicosporidium sp. ATCC 50920]	GO:0016853;GO:0009535;GO:0009534;GO:0006457;GO:0009533;GO:0009507;GO:0031977;GO:0009579;GO:0000413;GO:0010275;GO:0043424;GO:0003755	isomerase activity;chloroplast thylakoid membrane;chloroplast thylakoid;protein folding;chloroplast stromal thylakoid;chloroplast;thylakoid lumen;thylakoid;protein peptidyl-prolyl isomerization;NAD(P)H dehydrogenase complex assembly;protein histidine kinase binding;peptidyl-prolyl cis-trans isomerase activity	K03768	PPIB,ppiB	http://www.genome.jp/dbget-bin/www_bget?ko:K03768	-	-	KOG0880(O)(Peptidyl-prolyl cis-trans isomerase)	Peptidyl-prolyl	Peptidyl-prolyl cis-trans isomerase OS=Candida albicans (strain SC5314 / ATCC MYA-2876) GN=CYP1 PE=3 SV=1
GeneID:Pha007440	0	0	0	0	-	-	-	-	-	-	-	-	-	-	-
GeneID:Pha007441	0.08	22.25	8.68	0	-	-	-	-	-	-	-	-	-	-	-
GeneID:Pha001606	261.98	228.1	157.15	70.26	-	-	-	-	-	-	-	-	-	-	-
GeneID:Pha007448	0.53	0.44	1.54	2.62	-	-	-	-	-	-	-	-	-	-	-
GeneID:Pha001607	16.81	27.61	67.14	59.91	-	-	-	-	-	-	-	-	-	-	-
GeneID:Pha008254	0	0	0	0.4	-	-	-	-	-	-	-	-	-	-	-
GeneID:Pha008265	278.9	332.22	195.01	205.83	heme oxygenase 1, chloroplastic-like [Erythranthe guttata]	GO:0020037;GO:0009536;GO:0015979;GO:0042167;GO:0010024;GO:0009585;GO:0055114;GO:0046872;GO:0006979;GO:0016491;GO:0071494;GO:0016117;GO:0005515;GO:0010075;GO:0016020;GO:0009813;GO:0009507;GO:0055072;GO:0006788;GO:0010019;GO:0010119;GO:0004392	heme binding;plastid;photosynthesis;heme catabolic process;phytochromobilin biosynthetic process;red, far-red light phototransduction;oxidation-reduction process;metal ion binding;response to oxidative stress;oxidoreductase activity;cellular response to UV-C;carotenoid biosynthetic process;protein binding;regulation of meristem growth;membrane;flavonoid biosynthetic process;chloroplast;iron ion h…	K00510	HMOX,hmuO,ho	http://www.genome.jp/dbget-bin/www_bget?ko:K00510	Porphyrin and chlorophyll metabolism	ko00860	-	Heme	Heme oxygenase 1, chloroplastic OS=Arabidopsis thaliana GN=HO1 PE=1 SV=2
GeneID:Pha001605	7.98	10.91	8.54	1.75	protein [Micromonas commoda] &gt;ACO67639.1 predicted protein [Micromonas commoda]	-	-	-	-	-	-	-	-	-	-
novel.4759	12.33	8.06	6.69	11.86	-	-	-	-	-	-	-	-	-	-	-
GeneID:Pha007306	54.48	44.84	26.59	7.84	protein [Hordeum vulgare subsp. vulgare]	GO:0016020;GO:0006412;GO:0003735;GO:0006810;GO:0055085;GO:0016021	membrane;translation;structural constituent of ribosome;transport;transmembrane transport;integral component of membrane	K15104	SLC25A11,OGC	http://www.genome.jp/dbget-bin/www_bget?ko:K15104	-	-	KOG0753(C)(Mitochondrial fatty acid anion carrier protein/Uncoupling protein)	Mitochondrial	Mitochondrial 2-oxoglutarate/malate carrier protein OS=Bos taurus GN=SLC25A11 PE=1 SV=3
GeneID:Pha001138	1.97	12.44	8.14	6.59	-	-	-	-	-	-	-	-	-	-	-
GeneID:Pha001428	0	0	0	0	-	-	-	-	-	-	-	-	-	-	-
GeneID:Pha001429	23.59	156.78	30.36	3.84	EIE25959.1 hypothetical protein COCSUDRAFT_40168 [Coccomyxa subellipsoidea C-169];protein COCSUDRAFT_40168 [Coccomyxa subellipsoidea C-169] &gt	-	-	-	-	-	-	-	-	-	-
GeneID:Pha001426	4.07	4.89	15.27	1.65	dolichyl-diphosphooligosaccharide--protein glycosyltransferase subunit 1B-like [Malus domestica];domain-containing protein [Cephalotus follicularis]	GO:0004579;GO:0005886;GO:0005789;GO:0009505;GO:0016021;GO:0006486;GO:0016020;GO:0016757;GO:0005783;GO:0005774;GO:0016740	dolichyl-diphosphooligosaccharide-protein glycotransferase activity;plasma membrane;endoplasmic reticulum membrane;plant-type cell wall;integral component of membrane;protein glycosylation;membrane;transferase activity, transferring glycosyl groups;endoplasmic reticulum;vacuolar membrane;transferase activity	K12666	OST1,RPN1	http://www.genome.jp/dbget-bin/www_bget?ko:K12666	Protein processing in endoplasmic reticulum;N-Glycan biosynthesis	ko04141,ko00510	KOG2291(O)(Oligosaccharyltransferase, alpha subunit (ribophorin I))	Dolichyl-diphosphooligosaccharide--protein	Dolichyl-diphosphooligosaccharide--protein glycosyltransferase subunit 1B OS=Arabidopsis thaliana GN=OST1B PE=1 SV=1
GeneID:Pha001427	0.03	0.02	0	0	EDP02384.1 predicted protein [Chlamydomonas reinhardtii];protein [Chlamydomonas reinhardtii] &gt	-	-	-	-	-	-	-	-	-	-
GeneID:Pha001424	0.15	0.17	0.45	0.12	-	-	-	-	-	-	-	-	-	-	-
GeneID:Pha001425	0.44	3.83	10.82	9.83	-	-	-	-	-	-	-	-	-	-	-
GeneID:Pha001422	1.32	1.32	0.1	0.15	-	-	-	-	-	-	-	-	-	-	-
GeneID:Pha001131	2.77	3.15	3.27	6.44	protein [Micromonas commoda] &gt;ACO66948.1 predicted protein [Micromonas commoda]	-	-	-	-	-	-	-	-	Tetratricopeptide	Tetratricopeptide repeat protein 1 OS=Bos taurus GN=TTC1 PE=2 SV=1
GeneID:Pha001420	131.35	75.72	85.92	93.18	-	-	-	-	-	-	-	-	-	-	-
GeneID:Pha001421	21.55	35.71	51.52	266.68	protein, partial [Micromonas pusilla CCMP1545] &gt;EEH61002.1 predicted protein, partial [Micromonas pusilla CCMP1545];cis-trans isomerase CYP26-2, chloroplastic [Dichanthelium oligosanthes];CDM80123.1 unnamed protein product [Triticum aestivum];protein product [Triticum aestivum] &gt;CDM80107.1 unnamed protein product [Triticum aestivum] &gt	GO:0016020;GO:0006457;GO:0003755;GO:0009941;GO:0009536;GO:0016021;GO:0000413;GO:0009507;GO:0016853	membrane;protein folding;peptidyl-prolyl cis-trans isomerase activity;chloroplast envelope;plastid;integral component of membrane;protein peptidyl-prolyl isomerization;chloroplast;isomerase activity	K13348;K03768	MPV17;PPIB,ppiB	http://www.genome.jp/dbget-bin/www_bget?ko:K13348;http://www.genome.jp/dbget-bin/www_bget?ko:K03768	Peroxisome	ko04146	KOG0880(O)(Peptidyl-prolyl cis-trans isomerase);KOG1944(R)(Peroxisomal membrane protein MPV17 and related proteins)	Peptidyl-prolyl;Mpv17-like	Peptidyl-prolyl cis-trans isomerase CYP26-2, chloroplastic OS=Arabidopsis thaliana GN=CYP26-2 PE=2 SV=1;Mpv17-like protein 2 OS=Danio rerio GN=mpv17l2 PE=2 SV=1
GeneID:Pha008255	445.03	64.64	170.84	93.46	protein MNEG_5392 [Monoraphidium neglectum] &gt;KIZ02568.1 hypothetical protein MNEG_5392 [Monoraphidium neglectum]	GO:0016301;GO:0004674;GO:0016740;GO:0016310;GO:0005509;GO:0005524;GO:0004672;GO:0000166;GO:0006468	kinase activity;protein serine/threonine kinase activity;transferase activity;phosphorylation;calcium ion binding;ATP binding;protein kinase activity;nucleotide binding;protein phosphorylation	K13412	CPK	http://www.genome.jp/dbget-bin/www_bget?ko:K13412	Plant-pathogen interaction	ko04626	-	Ribosomal	Ribosomal protein S6 kinase 2 alpha OS=Xenopus laevis GN=rps6ka PE=1 SV=1
GeneID:Pha008214	17.39	23.37	18.03	6.31	EDQ56514.1 predicted protein [Physcomitrella patens];protein [Physcomitrella patens] &gt	GO:0005737;GO:0000289;GO:0046872;GO:0000288;GO:0031251;GO:0006397;GO:0044822;GO:0000166;GO:0006468;GO:0004672;GO:0005524	cytoplasm;nuclear-transcribed mRNA poly(A) tail shortening;metal ion binding;nuclear-transcribed mRNA catabolic process, deadenylation-dependent decay;PAN complex;mRNA processing;RNA binding;nucleotide binding;protein phosphorylation;protein kinase activity;ATP binding	K12572	PAN3	http://www.genome.jp/dbget-bin/www_bget?ko:K12572	RNA degradation	ko03018	KOG3741(A)(Poly(A) ribonuclease subunit)	PAB-dependent	PAB-dependent poly(A)-specific ribonuclease subunit PAN3 OS=Dictyostelium discoideum GN=pan3 PE=3 SV=1
novel.2743	1.36	4.55	0.74	1.43	-	-	-	-	-	-	-	-	-	-	-
GeneID:Pha003736	20.57	9.07	6.05	2.18	general negative regulator of transcription subunit 3-like isoform X4 [Tarenaya hassleriana]	GO:0005634;GO:0006355	nucleus;regulation of transcription, DNA-templated	K12580	CNOT3,NOT3	http://www.genome.jp/dbget-bin/www_bget?ko:K12580	RNA degradation	ko03018	KOG2150(K)(CCR4-NOT transcriptional regulation complex, NOT5 subunit)	General	General negative regulator of transcription subunit 3 OS=Schizosaccharomyces pombe (strain 972 / ATCC 24843) GN=not3 PE=1 SV=2
novel.8016	71.37	96.39	25.63	8.46	-	-	-	-	-	-	-	-	-	-	-
GeneID:Pha008252	1.25	1.56	3.44	2.96	protein g.23719 [Auxenochlorella protothecoides]	GO:0016740;GO:0009058;GO:0008152;GO:0016874;GO:0006567;GO:0003824;GO:0030170;GO:0008890	transferase activity;biosynthetic process;metabolic process;ligase activity;threonine catabolic process;catalytic activity;pyridoxal phosphate binding;glycine C-acetyltransferase activity	K00652	bioF	http://www.genome.jp/dbget-bin/www_bget?ko:K00652	Biotin metabolism	ko00780	-	8-amino-7-oxononanoate	8-amino-7-oxononanoate synthase OS=Klebsiella pneumoniae subsp. pneumoniae (strain ATCC 700721 / MGH 78578) GN=bioF PE=3 SV=1
GeneID:Pha008215	24.45	54.62	45.59	67.07	-	-	-	-	-	-	-	-	-	-	-
GeneID:Pha005338	71.94	21.4	14.39	48.6	EDQ62840.1 predicted protein [Physcomitrella patens];protein [Physcomitrella patens] &gt	-	-	-	-	-	-	-	-	-	-
GeneID:Pha005339	23.65	36.44	23.91	32.84	uncharacterized protein At2g38710-like [Nicotiana tabacum]	-	-	-	-	-	-	-	KOG3274(S)(Uncharacterized conserved protein, AMMECR1)	Uncharacterized	Uncharacterized protein At2g38710 OS=Arabidopsis thaliana GN=At2g38710 PE=2 SV=1
GeneID:Pha005336	9.78	12.99	5.22	2.77	-	-	-	-	-	-	-	-	-	-	-
GeneID:Pha005337	40.31	56.01	13.23	1.86	-	-	-	-	-	-	-	-	-	-	-
GeneID:Pha005334	0.22	0.38	0.35	0.38	cyclase [Coccomyxa subellipsoidea C-169] &gt;EIE26754.1 tocopherol cyclase [Coccomyxa subellipsoidea C-169]	GO:0031347;GO:0009507;GO:0010189;GO:0009534;GO:0015994;GO:0010287;GO:0009266;GO:0009915;GO:0009941;GO:0006631;GO:0009976;GO:0016122	regulation of defense response;chloroplast;vitamin E biosynthetic process;chloroplast thylakoid;chlorophyll metabolic process;plastoglobule;response to temperature stimulus;phloem sucrose loading;chloroplast envelope;fatty acid metabolic process;tocopherol cyclase activity;xanthophyll metabolic process	K09834	VTE1,SXD1	http://www.genome.jp/dbget-bin/www_bget?ko:K09834	Ubiquinone and other terpenoid-quinone biosynthesis	ko00130	-	Probable	Probable tocopherol cyclase, chloroplastic OS=Oryza sativa subsp. japonica GN=VTE1 PE=2 SV=1
GeneID:Pha005335	75.77	35.12	44.95	70.78	protein, partial [Micromonas pusilla CCMP1545] &gt;EEH60827.1 predicted protein, partial [Micromonas pusilla CCMP1545]	GO:0044322;GO:1904264;GO:0000836;GO:0016021;GO:0030968;GO:0016567;GO:1990381;GO:0036513;GO:0061630;GO:0016020;GO:0000209;GO:0008270;GO:0046872;GO:0030433;GO:0042787;GO:0051082	endoplasmic reticulum quality control compartment;ubiquitin protein ligase activity involved in ERAD pathway;Hrd1p ubiquitin ligase complex;integral component of membrane;endoplasmic reticulum unfolded protein response;protein ubiquitination;ubiquitin-specific protease binding;Derlin-1 retrotranslocation complex;ubiquitin protein ligase activity;membrane;protein polyubiquitination;zinc ion bindin…	K10601	SYVN1,HRD1	http://www.genome.jp/dbget-bin/www_bget?ko:K10601	Protein processing in endoplasmic reticulum;Ubiquitin mediated proteolysis	ko04141,ko04120	KOG0802(O)(E3 ubiquitin ligase)	ERAD-associated	ERAD-associated E3 ubiquitin-protein ligase HRD1 OS=Oryza sativa subsp. japonica GN=HRD1 PE=2 SV=1
GeneID:Pha005332	0	0.47	0	7.09	-	-	-	-	-	-	-	-	-	-	-
GeneID:Pha005333	15.31	37.43	64.02	13.98	kinase CLA4, partial [Anthurium amnicola]	GO:0016310;GO:0005634;GO:0005739;GO:0000775;GO:0016301;GO:0000166;GO:0004672;GO:0005694;GO:0005524;GO:0006468	phosphorylation;nucleus;mitochondrion;chromosome, centromeric region;kinase activity;nucleotide binding;protein kinase activity;chromosome;ATP binding;protein phosphorylation	K04409	PAK1	http://www.genome.jp/dbget-bin/www_bget?ko:K04409	-	-	KOG0578(T)(p21-activated serine/threonine protein kinase)	Serine/threonine-protein	Serine/threonine-protein kinase pakC OS=Dictyostelium discoideum GN=pakC PE=1 SV=2
GeneID:Pha005330	6.88	4.78	4.4	5.96	subunits of RNA polymerase [Coccomyxa subellipsoidea C-169] &gt;EIE18255.1 RBP11-like subunits of RNA polymerase [Coccomyxa subellipsoidea C-169]	GO:0046983;GO:0001055;GO:0005665;GO:0003899;GO:0006351;GO:0003677	protein dimerization activity;RNA polymerase II activity;DNA-directed RNA polymerase II, core complex;DNA-directed 5'-3' RNA polymerase activity;transcription, DNA-templated;DNA binding	K03008	RPB11,POLR2J	http://www.genome.jp/dbget-bin/www_bget?ko:K03008	RNA polymerase;Purine metabolism;Pyrimidine metabolism	ko03020,ko00230,ko00240	KOG3438(K)(DNA-directed RNA polymerase, subunit L)	DNA-directed	DNA-directed RNA polymerases II, IV and V subunit 11 OS=Arabidopsis thaliana GN=NRPB11 PE=1 SV=1
GeneID:Pha005331	229.05	208.26	402.18	223.39	protein COCSUDRAFT_52298 [Coccomyxa subellipsoidea C-169] &gt;EIE26313.1 hypothetical protein COCSUDRAFT_52298 [Coccomyxa subellipsoidea C-169]	GO:0016491;GO:0004739;GO:0006086;GO:0043231;GO:0008152;GO:0055114;GO:0016624	oxidoreductase activity;pyruvate dehydrogenase (acetyl-transferring) activity;acetyl-CoA biosynthetic process from pyruvate;intracellular membrane-bounded organelle;metabolic process;oxidation-reduction process;oxidoreductase activity, acting on the aldehyde or oxo group of donors, disulfide as acceptor	K00161	PDHA,pdhA	http://www.genome.jp/dbget-bin/www_bget?ko:K00161	Citrate cycle (TCA cycle);Glycolysis / Gluconeogenesis;Pyruvate metabolism;Carbon metabolism	ko00020,ko00010,ko00620,ko01200	KOG0225(C)(Pyruvate dehydrogenase E1, alpha subunit);KOG1182(C)(Branched chain alpha-keto acid dehydrogenase complex, alpha subunit)	Pyruvate;Pyruvate	Pyruvate dehydrogenase E1 component subunit alpha-2, mitochondrial OS=Oryza sativa subsp. japonica GN=Os06g0246500 PE=2 SV=1;Pyruvate dehydrogenase E1 component subunit alpha, somatic form, mitochondrial OS=Rattus norvegicus GN=Pdha1 PE=1 SV=2
novel.8042	9.89	12.87	16.4	39.76	GATA transcription factor 9-like [Pyrus x bretschneideri]	GO:0003677;GO:0043565;GO:0003700;GO:0005634;GO:0006355;GO:0008270;GO:0045893	DNA binding;sequence-specific DNA binding;transcription factor activity, sequence-specific DNA binding;nucleus;regulation of transcription, DNA-templated;zinc ion binding;positive regulation of transcription, DNA-templated	K17895	GATA3	http://www.genome.jp/dbget-bin/www_bget?ko:K17895	-	-	-	GATA	GATA transcription factor 1 OS=Arabidopsis thaliana GN=GATA1 PE=2 SV=2
novel.7069	13.56	22	9.72	16.56	EER95158.1 hypothetical protein SORBI_001G432000 [Sorghum bicolor];protein SORBIDRAFT_01g040640 [Sorghum bicolor] &gt	-	-	-	-	-	-	-	-	LYR	LYR motif-containing protein 4B OS=Salmo salar GN=lyrm4b PE=3 SV=1
novel.7066	1.88	2.66	1.14	0.52	-	-	-	-	-	-	-	-	-	-	-
GeneID:Pha008253	1.07	1.27	0.64	0.7	-	-	-	K11866	STAMBP,AMSH	http://www.genome.jp/dbget-bin/www_bget?ko:K11866	Endocytosis	ko04144	-	-	-
novel.7063	166.46	18.8	45.36	40.04	-	-	-	-	-	-	-	-	-	-	-
GeneID:Pha008775	0	0	0	0.2	-	-	-	-	-	-	-	-	-	-	-
GeneID:Pha008774	19.38	9.39	14.87	0.92	KZM92033.1 hypothetical protein DCAR_020602 [Daucus carota subsp. sativus];protein kinase and PP2C-like domain-containing protein isoform X1 [Daucus carota subsp. sativus] &gt	GO:0004674;GO:0016301;GO:0016740;GO:0005524;GO:0004672;GO:0006468;GO:0000166;GO:0016310	protein serine/threonine kinase activity;kinase activity;transferase activity;ATP binding;protein kinase activity;protein phosphorylation;nucleotide binding;phosphorylation	K07359	CAMKK	http://www.genome.jp/dbget-bin/www_bget?ko:K07359	-	-	KOG0033(T)(Ca2+/calmodulin-dependent protein kinase, EF-Hand protein superfamily)	Probable	Probable serine/threonine-protein kinase zyg-1 OS=Caenorhabditis briggsae GN=zyg-1 PE=3 SV=1
GeneID:Pha008777	0	0	0	0	-	-	-	-	-	-	-	-	-	-	-
GeneID:Pha008776	3.72	8.74	25.25	70.7	type zinc finger transcription factor family protein [Medicago truncatula] &gt;AES95065.1 GATA type zinc finger transcription factor family protein [Medicago truncatula];protein TSUD_210460 [Trifolium subterraneum]	GO:0005634;GO:0005667;GO:0043565;GO:0003700;GO:0003682;GO:0000977;GO:0006355;GO:0001228;GO:0008270;GO:0001085;GO:0030154	nucleus;transcription factor complex;sequence-specific DNA binding;transcription factor activity, sequence-specific DNA binding;chromatin binding;RNA polymerase II regulatory region sequence-specific DNA binding;regulation of transcription, DNA-templated;transcriptional activator activity, RNA polymerase II transcription regulatory region sequence-specific binding;zinc ion binding;RNA polymerase …	-	-	-	-	-	-	GATA	GATA transcription factor 20 OS=Arabidopsis thaliana GN=GATA20 PE=2 SV=2
GeneID:Pha008771	11.84	16.69	8.65	18.95	EEC72230.1 hypothetical protein OsI_05341 [Oryza sativa Indica Group] &gt;BAF07414.1 Os01g0966200 [Oryza sativa Japonica Group] &gt;EEE56067.1 hypothetical protein OsJ_04884 [Oryza sativa Japonica Group] &gt;BAS76381.1 Os01g0966200 [Oryza sativa Japonica Group];BAG86733.1 unnamed protein product [Oryza sativa Japonica Group] &gt;protein COFACTOR ASSEMBLY OF COMPLEX C SUBUNIT B CCB3, chloroplastic…	GO:0016021;GO:0016020	integral component of membrane;membrane	K02221	yggT	http://www.genome.jp/dbget-bin/www_bget?ko:K02221	-	-	-	Protein	Protein COFACTOR ASSEMBLY OF COMPLEX C SUBUNIT B CCB3, chloroplastic OS=Arabidopsis thaliana GN=CCB3 PE=1 SV=1
GeneID:Pha008770	13.27	4.91	3.47	59.91	protein g.60801 [Auxenochlorella protothecoides];protein [Physcomitrella patens] &gt;EDQ59746.1 predicted protein [Physcomitrella patens];serine/threonine-protein kinase RIO1-like [Tarenaya hassleriana]	GO:0006468;GO:0000166;GO:0005524;GO:0004672;GO:0016310;GO:0005737;GO:0016740;GO:0004674;GO:0016301	protein phosphorylation;nucleotide binding;ATP binding;protein kinase activity;phosphorylation;cytoplasm;transferase activity;protein serine/threonine kinase activity;kinase activity	K07178	RIOK1	http://www.genome.jp/dbget-bin/www_bget?ko:K07178	Ribosome biogenesis in eukaryotes	ko03008	KOG2270(TD)(Serine/threonine protein kinase involved in cell cycle control);KOG2269(T)(Serine/threonine protein kinase)	Serine/threonine-protein	Serine/threonine-protein kinase RIO1 OS=Caenorhabditis elegans GN=riok-1 PE=2 SV=5
GeneID:Pha008773	127.44	134.79	62.72	31.42	endo-1,3-1,4-beta-glycanase EglC-like [Ziziphus jujuba]	-	-	-	-	-	-	-	-	Beta-porphyranase	Beta-porphyranase D OS=Zobellia galactanivorans (strain DSM 12802 / CCUG 47099 / CIP 106680 / NCIMB 13871 / Dsij) GN=porD PE=3 SV=1
GeneID:Pha008772	16.78	4.64	6.21	18.44	AAB27811.1 PCNA [Brassica napus] &gt;Q43124.1 RecName: Full=Proliferating cell nuclear antigen;CDY06251.1 BnaA09g49520D [Brassica napus]; Short=PCNA &gt;XP_013602265.1 PREDICTED: proliferating cell nuclear antigen [Brassica oleracea var. oleracea] &gt;cell nuclear antigen [Brassica napus] &gt;CDY09923.1 BnaC08g45280D [Brassica napus] &gt;XP_009118445.1 PREDICTED: proliferating cell nuclear antige…	GO:0019985;GO:0006275;GO:0005515;GO:0051726;GO:0006260;GO:0006272;GO:0030337;GO:0003677;GO:0005730;GO:0006298;GO:0005829;GO:0005634;GO:0043626;GO:0005737	translesion synthesis;regulation of DNA replication;protein binding;regulation of cell cycle;DNA replication;leading strand elongation;DNA polymerase processivity factor activity;DNA binding;nucleolus;mismatch repair;cytosol;nucleus;PCNA complex;cytoplasm	K04802	PCNA	http://www.genome.jp/dbget-bin/www_bget?ko:K04802	Base excision repair;DNA replication;Mismatch repair;Nucleotide excision repair	ko03410,ko03030,ko03430,ko03420	KOG1636(L)(DNA polymerase delta processivity factor (proliferating cell nuclear antigen))	Proliferating	Proliferating cell nuclear antigen OS=Brassica napus PE=2 SV=1
GeneID:Pha008779	0	0.37	0	0	-	-	-	-	-	-	-	-	-	-	-
GeneID:Pha008778	0	0	0	0	-	-	-	-	-	-	-	-	-	-	-
GeneID:Pha009734	0.06	0.09	0.04	0.09	KCW47686.1 hypothetical protein EUGRSUZ_K01424 [Eucalyptus grandis];photosystem II reaction center Psb28 protein [Eucalyptus grandis] &gt	GO:0006281;GO:0003908;GO:0015979;GO:0009523;GO:0016020;GO:0009654	DNA repair;methylated-DNA-[protein]-cysteine S-methyltransferase activity;photosynthesis;photosystem II;membrane;photosystem II oxygen evolving complex	K08903	psb28	http://www.genome.jp/dbget-bin/www_bget?ko:K08903	Photosynthesis	ko00195	-	Photosystem	Photosystem II reaction center Psb28 protein OS=Porphyra purpurea GN=psb28 PE=3 SV=1
GeneID:Pha008250	16.33	16.99	25.19	4.9	EIE26216.1 hypothetical protein COCSUDRAFT_46541 [Coccomyxa subellipsoidea C-169];protein COCSUDRAFT_46541 [Coccomyxa subellipsoidea C-169] &gt	GO:0006418;GO:0005524;GO:0000166;GO:0006436;GO:0004812;GO:0005737;GO:0004830	tRNA aminoacylation for protein translation;ATP binding;nucleotide binding;tryptophanyl-tRNA aminoacylation;aminoacyl-tRNA ligase activity;cytoplasm;tryptophan-tRNA ligase activity	K07200	PRKAG	http://www.genome.jp/dbget-bin/www_bget?ko:K07200	-	-	KOG1764(C)(5'-AMP-activated protein kinase, gamma subunit)	5&apos;-AMP-activated	5&apos;-AMP-activated protein kinase subunit gamma OS=Dictyostelium discoideum GN=prkag PE=3 SV=3
novel.201	0.14	17.04	0	0	-	-	-	-	-	-	-	-	-	-	-
GeneID:Pha009790	13.13	15.01	28.39	20.84	KFM27274.1 Condensin-2 complex subunit D3 [Auxenochlorella protothecoides];complex subunit 1 [Klebsormidium flaccidum];complex subunit D3 [Auxenochlorella protothecoides] &gt	GO:0007076	mitotic chromosome condensation	K11491	NCAPD3	http://www.genome.jp/dbget-bin/www_bget?ko:K11491	-	-	-	Condensin-2	Condensin-2 complex subunit D3 OS=Mus musculus GN=Ncapd3 PE=1 SV=3
GeneID:Pha009791	11.63	3.67	5.93	6.29	protein KFL_000800270 [Klebsormidium flaccidum];CoA Binding Protein [Klebsormidium flaccidum]	-	-	-	-	-	-	-	KOG0379(R)(Kelch repeat-containing proteins)	Kelch;Leucine-zipper-like	Kelch domain-containing protein 1 OS=Mus musculus GN=Klhdc1 PE=2 SV=1;Leucine-zipper-like transcriptional regulator 1 OS=Mus musculus GN=Lztr1 PE=1 SV=2
GeneID:Pha009735	0	0.23	0	0.28	Q9TL30.1 RecName: Full=50S ribosomal protein L12, chloroplastic &gt;AAD54786.1 ribosomal protein L12 (chloroplast) [Nephroselmis olivacea];protein L12 (chloroplast) [Nephroselmis olivacea] &gt	GO:0005840;GO:0005622;GO:0009507;GO:0006412;GO:0030529;GO:0009536;GO:0003735	ribosome;intracellular;chloroplast;translation;intracellular ribonucleoprotein complex;plastid;structural constituent of ribosome	K02935	RP-L7,MRPL12,rplL	http://www.genome.jp/dbget-bin/www_bget?ko:K02935	Ribosome	ko03010	KOG1715(J)(Mitochondrial/chloroplast ribosomal protein L12)	50S	50S ribosomal protein L12, chloroplastic OS=Pyropia yezoensis GN=rpl12 PE=3 SV=1
GeneID:Pha009793	11.01	13.63	6.88	4.1	-	-	-	-	-	-	-	-	-	-	-
GeneID:Pha009794	30.8	19.54	7.26	4.32	-	-	-	-	-	-	-	-	-	-	-
GeneID:Pha009795	0	0	0	0	-	-	-	-	-	-	-	-	-	-	-
GeneID:Pha003290	410.64	701.48	664.66	383.78	EEH53786.1 predicted protein [Micromonas pusilla CCMP1545];translation elongation factor EF-Ts [Klebsormidium flaccidum];protein [Micromonas pusilla CCMP1545] &gt	GO:0005622;GO:0070125;GO:0005759;GO:0003676;GO:0006414;GO:0003746;GO:0006412	intracellular;mitochondrial translational elongation;mitochondrial matrix;nucleic acid binding;translational elongation;translation elongation factor activity;translation	K02357	tsf,TSFM	http://www.genome.jp/dbget-bin/www_bget?ko:K02357	-	-	KOG0922(A)(DEAH-box RNA helicase)	4-hydroxy-3-methylbut-2-enyl;30S	4-hydroxy-3-methylbut-2-enyl diphosphate reductase OS=Clostridium acetobutylicum (strain ATCC 824 / DSM 792 / JCM 1419 / LMG 5710 / VKM B-1787) GN=ispH PE=3 SV=1;30S ribosomal protein S1 OS=Leuconostoc lactis GN=rps1 PE=2 SV=2
GeneID:Pha008251	5.22	2.77	2.68	6.53	-	-	-	-	-	-	-	-	-	-	-
GeneID:Pha009799	0.29	0.78	0	1.74	-	-	-	K14309	NUP93,NIC96	http://www.genome.jp/dbget-bin/www_bget?ko:K14309	RNA transport	ko03013	-	-	-
novel.936	0	0	0	24.62	-	-	-	-	-	-	-	-	-	-	-
GeneID:Pha002812	26.28	21.93	24.06	88.02	-	-	-	K17943	PUM	http://www.genome.jp/dbget-bin/www_bget?ko:K17943	-	-	KOG1488(J)(Translational repressor Pumilio/PUF3 and related RNA-binding proteins (Puf superfamily))	-	-
GeneID:Pha002813	1.18	0.64	0.76	0.34	protein SELMODRAFT_233937 [Selaginella moellendorffii] &gt;EFJ16801.1 hypothetical protein SELMODRAFT_233937 [Selaginella moellendorffii];XP_002993421.1 hypothetical protein SELMODRAFT_229756 [Selaginella moellendorffii] &gt;EFJ05514.1 hypothetical protein SELMODRAFT_229756 [Selaginella moellendorffii] &gt	GO:0043565	sequence-specific DNA binding	-	-	-	-	-	-	Translin-associated	Translin-associated protein X homolog OS=Schizosaccharomyces pombe (strain 972 / ATCC 24843) GN=SPCC736.09c PE=3 SV=1
GeneID:Pha002810	11.6	11.23	14.36	34.79	CBL-interacting serine/threonine-protein kinase 5-like [Musa acuminata subsp. malaccensis];CBL-interacting serine/threonine-protein kinase 17-like [Camelina sativa];[Saccharum hybrid cultivar ROC22]	GO:0004672;GO:0004674;GO:0005737;GO:0005524;GO:0006468;GO:0016740;GO:0007165;GO:0035556;GO:0016310;GO:0016301;GO:0000166;GO:0005634	protein kinase activity;protein serine/threonine kinase activity;cytoplasm;ATP binding;protein phosphorylation;transferase activity;signal transduction;intracellular signal transduction;phosphorylation;kinase activity;nucleotide binding;nucleus	K07198	PRKAA,AMPK	http://www.genome.jp/dbget-bin/www_bget?ko:K07198	-	-	KOG0583(T)(Serine/threonine protein kinase);KOG0616(T)(cAMP-dependent protein kinase catalytic subunit (PKA));KOG0588(D)(Serine/threonine protein kinase)	Sperm;CBL-interacting	Sperm motility kinase Z OS=Mus musculus GN=Gm4922 PE=2 SV=1;CBL-interacting protein kinase 17 OS=Oryza sativa subsp. japonica GN=CIPK17 PE=2 SV=1
GeneID:Pha002811	87.5	128.73	114.63	316.74	-	-	-	-	-	-	-	-	-	-	-
GeneID:Pha002816	0.49	0.07	0.04	1.09	-	-	-	-	-	-	-	-	-	-	-
GeneID:Pha002817	2.25	0.65	0.43	4.22	-	-	-	-	-	-	-	-	-	-	-
GeneID:Pha002814	31.38	23.4	13.55	7.94	-	-	-	-	-	-	-	-	-	-	-
GeneID:Pha002815	73.9	33.28	41.67	128.02	-	-	-	-	-	-	-	-	-	-	-
GeneID:Pha002819	74.58	3.18	5.03	9.04	protein g.44230, partial [Auxenochlorella protothecoides]	GO:0004519;GO:0016787;GO:0006281;GO:0008152;GO:0004518	endonuclease activity;hydrolase activity;DNA repair;metabolic process;nuclease activity	-	-	-	-	-	KOG2276(E)(Metalloexopeptidases)	Cytosolic	Cytosolic non-specific dipeptidase OS=Homo sapiens GN=CNDP2 PE=1 SV=2
GeneID:Pha007868	278.89	165.05	169.41	4.78	KIZ07144.1 acetyl-CoA carboxylase, biotin carboxylase [Monoraphidium neglectum];carboxylase, biotin carboxylase [Monoraphidium neglectum] &gt	GO:0004075;GO:0003989;GO:0016874;GO:0046872;GO:0005524;GO:0003824	biotin carboxylase activity;acetyl-CoA carboxylase activity;ligase activity;metal ion binding;ATP binding;catalytic activity	K01961	accC	http://www.genome.jp/dbget-bin/www_bget?ko:K01961	Propanoate metabolism;Pyruvate metabolism;Fatty acid biosynthesis;Carbon metabolism;Fatty acid metabolism	ko00640,ko00620,ko00061,ko01200,ko01212	KOG0368(I)(Acetyl-CoA carboxylase)	Biotin	Biotin carboxylase OS=Nostoc sp. (strain PCC 7120 / SAG 25.82 / UTEX 2576) GN=accC PE=3 SV=1
GeneID:Pha007869	1798.27	1611.35	1552.18	645.55	-	-	-	-	-	-	-	-	-	-	-
novel.7502	0.95	0	0.26	0.29	KIZ06294.1 Splicing factor 3B subunit 4 [Monoraphidium neglectum];factor 3B subunit 4 [Monoraphidium neglectum] &gt	GO:0000166;GO:0003676	nucleotide binding;nucleic acid binding	K12831	SF3B4,SAP49	http://www.genome.jp/dbget-bin/www_bget?ko:K12831	Spliceosome	ko03040	KOG0131(A)(Splicing factor 3b, subunit 4)	Spliceosome-associated	Spliceosome-associated protein 49 OS=Schizosaccharomyces pombe (strain 972 / ATCC 24843) GN=sap49 PE=3 SV=2
GeneID:Pha005740	1.14	1.51	2.38	1.49	protein BRADI_4g44671 [Brachypodium distachyon]	-	-	-	-	-	-	-	-	-	-
GeneID:Pha009733	0	0	0	0	tRNA synthetase [Dorcoceras hygrometricum]	GO:0006427;GO:0004812;GO:0005737;GO:0004821;GO:0005524;GO:0006418	histidyl-tRNA aminoacylation;aminoacyl-tRNA ligase activity;cytoplasm;histidine-tRNA ligase activity;ATP binding;tRNA aminoacylation for protein translation	K01892	HARS,hisS	http://www.genome.jp/dbget-bin/www_bget?ko:K01892	Aminoacyl-tRNA biosynthesis	ko00970	KOG1936(J)(Histidyl-tRNA synthetase)	Histidine--tRNA	Histidine--tRNA ligase, chloroplastic OS=Pyropia yezoensis GN=hisS PE=3 SV=1
GeneID:Pha003205	12.61	12.85	8.61	9.96	-	-	-	-	-	-	-	-	-	-	-
GeneID:Pha009427	0	0	0	0.11	carrier protein synthase III [Coccomyxa subellipsoidea C-169] &gt;EIE18319.1 beta-ketoacyl-acyl carrier protein synthase III [Coccomyxa subellipsoidea C-169]	GO:0006633;GO:0003824;GO:0004315;GO:0008152	fatty acid biosynthetic process;catalytic activity;3-oxoacyl-[acyl-carrier-protein] synthase activity;metabolic process	K00648	fabH	http://www.genome.jp/dbget-bin/www_bget?ko:K00648	Fatty acid biosynthesis;Fatty acid metabolism	ko00061,ko01212	-	3-oxoacyl-[acyl-carrier-protein]	3-oxoacyl-[acyl-carrier-protein] synthase 3 OS=Porphyra purpurea GN=fabH PE=3 SV=1
GeneID:Pha009424	0.01	0.14	0	0	YP_009033669.1 ATP-binding subunit of protochlorophyllide reductase (chloroplast) [Klebsormidium flaccidum] &gt;AHZ11036.1 ATP-binding subunit of protochlorophyllide reductase (chloroplast) [Klebsormidium flaccidum] &gt;subunit of protochlorophyllide reductase (chloroplast) [Klebsormidium flaccidum] &gt;AHZ11052.1 ATP-binding subunit of protochlorophyllide reductase (chloroplast) [Klebsormidium f…	GO:0016730;GO:0000166;GO:0009507;GO:0005524;GO:0016636;GO:0046148;GO:0051536;GO:0015979;GO:0009536;GO:0036068;GO:0019685;GO:0046872;GO:0055114;GO:0015995;GO:0051539;GO:0016491	oxidoreductase activity, acting on iron-sulfur proteins as donors;nucleotide binding;chloroplast;ATP binding;oxidoreductase activity, acting on the CH-CH group of donors, iron-sulfur protein as acceptor;pigment biosynthetic process;iron-sulfur cluster binding;photosynthesis;plastid;light-independent chlorophyll biosynthetic process;photosynthesis, dark reaction;metal ion binding;oxidation-reducti…	K04037	chlL	http://www.genome.jp/dbget-bin/www_bget?ko:K04037	Porphyrin and chlorophyll metabolism	ko00860	KOG2825(P)(Putative arsenite-translocating ATPase)	Light-independent	Light-independent protochlorophyllide reductase iron-sulfur ATP-binding protein OS=Pyropia yezoensis GN=chlL PE=3 SV=1
GeneID:Pha009425	0	0	0	0	protein [Physcomitrella patens] &gt;EDQ48324.1 predicted protein, partial [Physcomitrella patens]	GO:0016787;GO:0006508;GO:0004222;GO:0008237;GO:0008233;GO:0000166;GO:0051301;GO:0005524	hydrolase activity;proteolysis;metalloendopeptidase activity;metallopeptidase activity;peptidase activity;nucleotide binding;cell division;ATP binding	K13525	VCP,CDC48	http://www.genome.jp/dbget-bin/www_bget?ko:K13525	Protein processing in endoplasmic reticulum	ko04141	KOG0730(O)(AAA+-type ATPase)	Uncharacterized	Uncharacterized AAA domain-containing protein ycf46 OS=Pyropia yezoensis GN=ycf46 PE=3 SV=1
GeneID:Pha009423	30.68	18.79	28.02	15.4	protein AMTR_s00028p00129850 [Amborella trichopoda];wall-associated hydrolase [Phaseolus vulgaris];AES99445.1 signal anchor, putative [Medicago truncatula];anchor, putative [Medicago truncatula] &gt	GO:0009536;GO:0016021;GO:0005215;GO:0016020;GO:0006810;GO:0009507;GO:0005739	plastid;integral component of membrane;transporter activity;membrane;transport;chloroplast;mitochondrion	-	-	-	-	-	-	Uncharacterized	Uncharacterized protein ORF91 OS=Phalaenopsis aphrodite subsp. formosana PE=4 SV=1
GeneID:Pha009420	0.02	0.91	0.31	0.2	reductase catalytic chain, chloroplastic [Auxenochlorella protothecoides] &gt;JAT75301.1 hypothetical protein g.14641 [Auxenochlorella protothecoides] &gt;KFM26179.1 Ferredoxin-thioredoxin reductase catalytic chain, chloroplastic [Auxenochlorella protothecoides] &gt;JAT76547.1 hypothetical protein g.14647 [Auxenochlorella protothecoides]	GO:0009941;GO:0009570;GO:0051536;GO:0016730;GO:0009507;GO:0009055;GO:0055114;GO:0046872;GO:0051539;GO:0016491;GO:0030385;GO:0009536	chloroplast envelope;chloroplast stroma;iron-sulfur cluster binding;oxidoreductase activity, acting on iron-sulfur proteins as donors;chloroplast;electron carrier activity;oxidation-reduction process;metal ion binding;4 iron, 4 sulfur cluster binding;oxidoreductase activity;ferredoxin:thioredoxin reductase activity;plastid	K17892	FTRC	http://www.genome.jp/dbget-bin/www_bget?ko:K17892	-	-	-	Ferredoxin-thioredoxin	Ferredoxin-thioredoxin reductase, catalytic chain OS=Pyropia yezoensis GN=ftrB PE=3 SV=2
GeneID:Pha009421	0.56	0.55	0.33	0	AID67700.1 cytochrome b559 alpha subunit of photosystem II (chloroplast) [Nephroselmis astigmatica];b559 alpha subunit of photosystem II (chloroplast) [Nephroselmis astigmatica] &gt	GO:0009579;GO:0009055;GO:0016020;GO:0009507;GO:0009539;GO:0005506;GO:0009535;GO:0016021;GO:0009523;GO:0020037;GO:0009536;GO:0015979;GO:0046872;GO:0055114;GO:0019684;GO:0009767	thylakoid;electron carrier activity;membrane;chloroplast;photosystem II reaction center;iron ion binding;chloroplast thylakoid membrane;integral component of membrane;photosystem II;heme binding;plastid;photosynthesis;metal ion binding;oxidation-reduction process;photosynthesis, light reaction;photosynthetic electron transport chain	K02707	psbE	http://www.genome.jp/dbget-bin/www_bget?ko:K02707	Photosynthesis	ko00195	-	Cytochrome	Cytochrome b559 subunit alpha OS=Porphyra purpurea GN=psbE PE=3 SV=2
GeneID:Pha009428	0	0	0.06	0	EIE18319.1 beta-ketoacyl-acyl carrier protein synthase III [Coccomyxa subellipsoidea C-169];carrier protein synthase III [Coccomyxa subellipsoidea C-169] &gt	GO:0004315;GO:0008152;GO:0003824;GO:0006633	3-oxoacyl-[acyl-carrier-protein] synthase activity;metabolic process;catalytic activity;fatty acid biosynthetic process	K00648	fabH	http://www.genome.jp/dbget-bin/www_bget?ko:K00648	Fatty acid biosynthesis;Fatty acid metabolism	ko00061,ko01212	-	3-oxoacyl-[acyl-carrier-protein]	3-oxoacyl-[acyl-carrier-protein] synthase 3 OS=Porphyra purpurea GN=fabH PE=3 SV=1
GeneID:Pha009429	0.01	0.01	0	0	protein DCAR_023966 [Daucus carota subsp. sativus]	-	-	-	-	-	-	-	-	Uncharacterized	Uncharacterized N-acetyltransferase ycf52 OS=Pyropia yezoensis GN=ycf52 PE=3 SV=1
GeneID:Pha003147	43.56	31.35	33.8	18.44	of fatty acids protein sre1 [Anthurium amnicola]	GO:0005739;GO:0016021;GO:0016020	mitochondrion;integral component of membrane;membrane	K10246	ELO3	http://www.genome.jp/dbget-bin/www_bget?ko:K10246	Biosynthesis of unsaturated fatty acids;Fatty acid elongation;Fatty acid metabolism	ko01040,ko00062,ko01212	KOG3071(I)(Fatty acyl-CoA elongase/Polyunsaturated fatty acid specific elongation enzyme);KOG3072(I)(Long chain fatty acid elongase)	Elongation;Elongation	Elongation of fatty acids protein 1 OS=Saccharomyces cerevisiae (strain ATCC 204508 / S288c) GN=ELO1 PE=1 SV=1;Elongation of fatty acids protein sre1 OS=Dictyostelium discoideum GN=sre1 PE=2 SV=1
GeneID:Pha003146	12.36	15.35	10.76	2.51	-	-	-	-	-	-	-	-	-	-	-
GeneID:Pha003145	0.66	0	0.39	0	-	-	-	-	-	-	-	-	-	-	-
GeneID:Pha003144	1.24	3.35	8.54	6.61	-	-	-	-	-	-	-	-	-	-	-
GeneID:Pha003143	94.18	111.98	137.77	101.07	4-hydroxy-3-methylbut-2-enyl diphosphate reductase, chloroplastic [Brachypodium distachyon] &gt;KQK13371.1 hypothetical protein BRADI_1g09710 [Brachypodium distachyon]	GO:0050992;GO:0019288;GO:0051745;GO:0046872	dimethylallyl diphosphate biosynthetic process;isopentenyl diphosphate biosynthetic process, methylerythritol 4-phosphate pathway;4-hydroxy-3-methylbut-2-en-1-yl diphosphate reductase activity;metal ion binding	K03527	ispH,lytB	http://www.genome.jp/dbget-bin/www_bget?ko:K03527	Terpenoid backbone biosynthesis	ko00900	-	4-hydroxy-3-methylbut-2-enyl	4-hydroxy-3-methylbut-2-enyl diphosphate reductase OS=Synechococcus elongatus (strain PCC 7942) GN=ispH PE=3 SV=1
GeneID:Pha003142	2.72	8.59	11.79	14.3	protein GPECTOR_73g640 [Gonium pectorale]	GO:0008233;GO:0016539;GO:0006508	peptidase activity;intein-mediated protein splicing;proteolysis	-	-	-	-	-	-	-	-
GeneID:Pha003141	4.38	14.75	4.43	4.96	-	-	-	-	-	-	-	-	-	-	-
GeneID:Pha003140	691.63	471.36	456.26	561.63	-	-	-	-	-	-	-	-	-	-	-
GeneID:Pha003149	26.97	27.69	26.96	10.59	leukocyte receptor cluster member 8 homolog isoform X1 [Cucumis sativus] &gt;EIE23285.1 hypothetical protein COCSUDRAFT_63639 [Coccomyxa subellipsoidea C-169];KGN50492.1 hypothetical protein Csa_5G177120 [Cucumis sativus];protein COCSUDRAFT_63639 [Coccomyxa subellipsoidea C-169] &gt;protein KFL_006220060 [Klebsormidium flaccidum];protein AXG93_209s1280 [Marchantia polymorpha subsp. polymorpha];SA…	-	-	-	-	-	-	-	KOG1861(K)(Leucine permease transcriptional regulator)	Protein;SAC3	Protein THP3 OS=Saccharomyces cerevisiae (strain ATCC 204508 / S288c) GN=THP3 PE=1 SV=1;SAC3 family protein A OS=Arabidopsis thaliana GN=SAC3A PE=1 SV=1
GeneID:Pha003148	151.55	229.27	114.27	313.76	-	-	-	-	-	-	-	-	-	-	-
novel.639	1.95	0.95	0	9.62	-	-	-	-	-	-	-	-	-	-	-
GeneID:Pha008353	903.7	18347.5	31663.3	15716.6	-	-	-	-	-	-	-	-	-	-	-
GeneID:Pha008455	0.03	0	0	0	-	-	-	-	-	-	-	-	-	-	-
GeneID:Pha008352	2.4	2.25	2.67	2.64	protein CHLNCDRAFT_26048 [Chlorella variabilis] &gt;EFN53158.1 hypothetical protein CHLNCDRAFT_26048 [Chlorella variabilis]	-	-	K11162	RDH14	http://www.genome.jp/dbget-bin/www_bget?ko:K11162	-	-	KOG1208(Q)(Dehydrogenases with different specificities (related to short-chain alcohol dehydrogenases))	Retinol	Retinol dehydrogenase 11 OS=Homo sapiens GN=RDH11 PE=1 SV=2
GeneID:Pha004889	43.73	56.35	12.25	50.51	reductase/hydroxypyruvate reductase, partial [Anthurium amnicola]	GO:0016491;GO:0051287;GO:0016597;GO:0055114;GO:0006564;GO:0008152;GO:0016616;GO:0008652;GO:0009070;GO:0004617	oxidoreductase activity;NAD binding;amino acid binding;oxidation-reduction process;L-serine biosynthetic process;metabolic process;oxidoreductase activity, acting on the CH-OH group of donors, NAD or NADP as acceptor;cellular amino acid biosynthetic process;serine family amino acid biosynthetic process;phosphoglycerate dehydrogenase activity	K00049	GRHPR	http://www.genome.jp/dbget-bin/www_bget?ko:K00049	Glycine, serine and threonine metabolism;Glyoxylate and dicarboxylate metabolism;Pyruvate metabolism	ko00260,ko00630,ko00620	KOG0068(E)(D-3-phosphoglycerate dehydrogenase, D-isomer-specific 2-hydroxy acid dehydrogenase superfamily)	Glyoxylate	Glyoxylate reductase/hydroxypyruvate reductase OS=Homo sapiens GN=GRHPR PE=1 SV=1
GeneID:Pha004888	0.08	0.26	0.01	0.57	-	-	-	-	-	-	-	-	-	-	-
GeneID:Pha004883	16.71	21.06	17.65	21.45	EDP09482.1 glutaredoxin, CGFS type [Chlamydomonas reinhardtii];CGFS type [Chlamydomonas reinhardtii] &gt	GO:0045454;GO:0009507;GO:0006812;GO:0009055;GO:0015035;GO:0009570	cell redox homeostasis;chloroplast;cation transport;electron carrier activity;protein disulfide oxidoreductase activity;chloroplast stroma	-	-	-	-	-	KOG1752(O)(Glutaredoxin and related proteins)	Monothiol	Monothiol glutaredoxin-S12, chloroplastic OS=Oryza sativa subsp. japonica GN=GRXS12 PE=2 SV=1
GeneID:Pha004882	4.05	2.74	4.79	13.84	-	-	-	-	-	-	-	-	-	-	-
GeneID:Pha004881	1.25	0.94	2.01	5.78	-	-	-	-	-	-	-	-	-	-	-
GeneID:Pha004880	14.1	16.51	22.46	82.46	protein KFL_000500130 [Klebsormidium flaccidum]	GO:0035556;GO:0045454;GO:0009055;GO:0015035	intracellular signal transduction;cell redox homeostasis;electron carrier activity;protein disulfide oxidoreductase activity	-	-	-	-	-	-	-	-
GeneID:Pha004887	15518	21509.3	26696.2	17565.2	-	-	-	-	-	-	-	-	-	-	-
GeneID:Pha004886	5.96	15.86	20.23	5.63	protein GPECTOR_2g1277 [Gonium pectorale]	GO:0008836;GO:0009089;GO:0003824;GO:0016829;GO:0006596	diaminopimelate decarboxylase activity;lysine biosynthetic process via diaminopimelate;catalytic activity;lyase activity;polyamine biosynthetic process	K01586	lysA	http://www.genome.jp/dbget-bin/www_bget?ko:K01586	Lysine biosynthesis;Biosynthesis of amino acids	ko00300,ko01230	-	Diaminopimelate	Diaminopimelate decarboxylase OS=Zymomonas mobilis subsp. mobilis (strain ATCC 31821 / ZM4 / CP4) GN=lysA PE=3 SV=1
GeneID:Pha004885	9681.08	16937.4	18109.2	13820.9	-	-	-	-	-	-	-	-	-	-	-
GeneID:Pha004884	2.74	3.14	4.21	45.98	protein GPECTOR_4g907 [Gonium pectorale]	GO:0016020;GO:0042752;GO:0016021	membrane;regulation of circadian rhythm;integral component of membrane	K20285	RABEPK	http://www.genome.jp/dbget-bin/www_bget?ko:K20285	-	-	KOG0379(R)(Kelch repeat-containing proteins)	Putative	Putative adagio-like protein 2 OS=Oryza sativa subsp. japonica GN=Os02g0150800 PE=3 SV=1
GeneID:Pha008351	0.4	0.93	1.13	2.96	-	-	-	-	-	-	-	-	-	-	-
GeneID:Pha002760	197.21	186.93	194.11	47.52	elongase [Pyramimonas cordata]	GO:0016021;GO:0016020	integral component of membrane;membrane	K10249	ELOVL4	http://www.genome.jp/dbget-bin/www_bget?ko:K10249	Fatty acid elongation	ko00062	KOG3071(I)(Fatty acyl-CoA elongase/Polyunsaturated fatty acid specific elongation enzyme)	Elongation	Elongation of very long chain fatty acids protein 2 OS=Rattus norvegicus GN=Elovl2 PE=1 SV=1
GeneID:Pha002761	0	0	0.21	0	-	-	-	-	-	-	-	-	-	-	-
GeneID:Pha002762	54.08	53.29	34.86	21.84	4-alpha-methyl-oxidase [Klebsormidium flaccidum]	GO:0016021;GO:0016020;GO:0006633;GO:0016491;GO:0055114;GO:0005506	integral component of membrane;membrane;fatty acid biosynthetic process;oxidoreductase activity;oxidation-reduction process;iron ion binding	K14424	SMO2	http://www.genome.jp/dbget-bin/www_bget?ko:K14424	Steroid biosynthesis	ko00100	KOG0873(I)(C-4 sterol methyl oxidase)	Methylsterol	Methylsterol monooxygenase 1-3 OS=Arabidopsis thaliana GN=SMO1-3 PE=2 SV=1
GeneID:Pha002763	17.85	20.98	54.35	224.99	mitogen-activated protein kinase 9 [Sesamum indicum]	GO:0016740;GO:0006468;GO:0005524;GO:0004707;GO:0004672;GO:0004674;GO:0000166;GO:0016301;GO:0016310	transferase activity;protein phosphorylation;ATP binding;MAP kinase activity;protein kinase activity;protein serine/threonine kinase activity;nucleotide binding;kinase activity;phosphorylation	K20538	MPK8	http://www.genome.jp/dbget-bin/www_bget?ko:K20538	MAPK signaling pathway - plant	ko04016	KOG0660(T)(Mitogen-activated protein kinase)	Mitogen-activated	Mitogen-activated protein kinase 16 OS=Oryza sativa subsp. japonica GN=MPK16 PE=2 SV=1
GeneID:Pha002764	0	0.01	0	0	-	-	-	-	-	-	-	-	-	-	-
GeneID:Pha002765	0	0	0	0	-	-	-	-	-	-	-	-	-	-	-
GeneID:Pha002766	0.01	0	0	0	protein KFL_004030090 [Klebsormidium flaccidum]	-	-	-	-	-	-	-	-	-	-
GeneID:Pha002767	100.63	68.36	110.07	157.9	conserved site [Ostreococcus tauri];EEH60844.1 predicted protein [Micromonas pusilla CCMP1545];protein [Micromonas pusilla CCMP1545] &gt	GO:0015035;GO:0006662;GO:0055114;GO:0034599;GO:0006457;GO:0000103;GO:0005737;GO:0016671;GO:0045454	protein disulfide oxidoreductase activity;glycerol ether metabolic process;oxidation-reduction process;cellular response to oxidative stress;protein folding;sulfate assimilation;cytoplasm;oxidoreductase activity, acting on a sulfur group of donors, disulfide as acceptor;cell redox homeostasis	K03671	trxA	http://www.genome.jp/dbget-bin/www_bget?ko:K03671	-	-	KOG0908(O)(Thioredoxin-like protein);KOG0907(O)(Thioredoxin)	Thioredoxin	Thioredoxin OS=Ictalurus punctatus GN=txn PE=3 SV=1
GeneID:Pha002768	0.15	0.43	0.66	0.76	EEH56384.1 inositol monophosphatase [Micromonas pusilla CCMP1545];monophosphatase [Micromonas pusilla CCMP1545] &gt	GO:0046854	phosphatidylinositol phosphorylation	-	-	-	-	-	-	-	-
GeneID:Pha002769	99.02	144.77	178.64	68.49	protein [Micromonas commoda] &gt;ACO64226.1 predicted protein [Micromonas commoda]	GO:0008233;GO:0005787;GO:0016020;GO:0016021;GO:0006465	peptidase activity;signal peptidase complex;membrane;integral component of membrane;signal peptide processing	K12948	SPCS3,SPC3	http://www.genome.jp/dbget-bin/www_bget?ko:K12948	Protein export	ko03060	KOG3372(U)(Signal peptidase complex subunit)	Microsomal	Microsomal signal peptidase subunit 3 OS=Yarrowia lipolytica (strain CLIB 122 / E 150) GN=SPC3 PE=3 SV=1
GeneID:Pha005938	161.1	174.86	83.9	28.16	protein BVRB_033320 [Beta vulgaris subsp. vulgaris]	GO:0016209;GO:0055114;GO:0016491	antioxidant activity;oxidation-reduction process;oxidoreductase activity	K03564	BCP,PRXQ,DOT5	http://www.genome.jp/dbget-bin/www_bget?ko:K03564	-	-	KOG0852(O)(Alkyl hydroperoxide reductase, thiol specific antioxidant and related enzymes)	Putative	Putative peroxiredoxin bcp OS=Coxiella burnetii (strain RSA 493 / Nine Mile phase I) GN=bcp PE=1 SV=1
GeneID:Pha005939	14.2	13.83	18.32	55.84	-	-	-	-	-	-	-	-	-	-	-
GeneID:Pha005930	4.53	11.27	15.61	56.07	protein g.19143 [Auxenochlorella protothecoides]	-	-	K11393	METT10D	http://www.genome.jp/dbget-bin/www_bget?ko:K11393	-	-	-	Ribosomal	Ribosomal RNA large subunit methyltransferase F OS=Pseudomonas stutzeri (strain A1501) GN=rlmF PE=3 SV=1
GeneID:Pha005931	0.15	0.12	0.25	0.34	-	-	-	-	-	-	-	-	-	-	-
GeneID:Pha005932	0.1	0	0	0.23	-	-	-	-	-	-	-	-	-	-	-
GeneID:Pha005933	11.48	16.86	7.54	8.28	-	-	-	-	-	-	-	-	-	-	-
GeneID:Pha005934	1.49	1.51	3.27	18.38	protein [Physcomitrella patens] &gt;EDQ77684.1 predicted protein [Physcomitrella patens]	GO:0016021;GO:0004659;GO:0016020	integral component of membrane;prenyltransferase activity;membrane	-	-	-	-	-	-	-	-
GeneID:Pha005935	3.31	3.22	7.89	14.46	protein GPECTOR_52g74 [Gonium pectorale]	-	-	-	-	-	-	-	-	-	-
GeneID:Pha005936	14.87	23.98	36.92	128.29	protein XAP5 CIRCADIAN TIMEKEEPER [Cucumis sativus] &gt;protein XAP5 CIRCADIAN TIMEKEEPER isoform X1 [Musa acuminata subsp. malaccensis];KGN61897.1 hypothetical protein Csa_2G263920 [Cucumis sativus];XP_008457650.1 PREDICTED: protein XAP5 CIRCADIAN TIMEKEEPER [Cucumis melo] &gt;protein KFL_014400010 [Klebsormidium flaccidum]	GO:0031053;GO:0042752;GO:0005846;GO:0009737;GO:0048511;GO:0010099;GO:0010114;GO:0016070;GO:0048574;GO:0000339;GO:0005634;GO:0045292;GO:0003723;GO:0000394;GO:0009873;GO:0051028;GO:0009637	primary miRNA processing;regulation of circadian rhythm;nuclear cap binding complex;response to abscisic acid;rhythmic process;regulation of photomorphogenesis;response to red light;RNA metabolic process;long-day photoperiodism, flowering;RNA cap binding;nucleus;mRNA cis splicing, via spliceosome;RNA binding;RNA splicing, via endonucleolytic cleavage and ligation;ethylene-activated signaling path…	K12882;K13119	NCBP1,CBP80;FAM50,XAP5	http://www.genome.jp/dbget-bin/www_bget?ko:K12882;http://www.genome.jp/dbget-bin/www_bget?ko:K13119	Spliceosome;RNA transport;mRNA surveillance pathway	ko03040,ko03013,ko03015	KOG1104(A)(Nuclear cap-binding complex, subunit NCBP1/CBP80);KOG2894(S)(Uncharacterized conserved protein XAP-5)	Nuclear;Protein	Nuclear cap-binding protein subunit 1 OS=Aedes aegypti GN=Cbp80 PE=3 SV=1;Protein XAP5 CIRCADIAN TIMEKEEPER OS=Oryza sativa subsp. indica GN=XCT PE=3 SV=1
GeneID:Pha005937	72.19	59.82	72.86	109.45	domain-containing protein/GAT domain-containing protein [Cephalotus follicularis]	-	-	-	-	-	-	-	-	-	-
GeneID:Pha008419	3.69	2.28	10.31	42.89	-	-	-	-	-	-	-	-	-	-	-
GeneID:Pha008450	0.19	1.08	0.69	0.45	putative glucuronosyltransferase PGSIP8 [Sesamum indicum]	GO:0016021;GO:0016020	integral component of membrane;membrane	-	-	-	-	-	-	Putative	Putative glucuronosyltransferase PGSIP8 OS=Arabidopsis thaliana GN=PGSIP8 PE=2 SV=1
GeneID:Pha008357	0	0	0	0	-	-	-	-	-	-	-	-	-	-	-
GeneID:Pha007271	5.81	7.68	4.61	4.89	-	-	-	-	-	-	-	-	-	-	-
GeneID:Pha007270	5.77	6.82	1.21	7.7	amidotransferase [Monoraphidium neglectum] &gt;KIZ02653.1 glutamine amidotransferase [Monoraphidium neglectum]	GO:0005829;GO:0042819;GO:0016740;GO:0042823;GO:0046982;GO:0004359;GO:0006541	cytosol;vitamin B6 biosynthetic process;transferase activity;pyridoxal phosphate biosynthetic process;protein heterodimerization activity;glutaminase activity;glutamine metabolic process	K08681	pdxT,pdx2	http://www.genome.jp/dbget-bin/www_bget?ko:K08681	Vitamin B6 metabolism	ko00750	-	Pyridoxal	Pyridoxal 5&apos;-phosphate synthase subunit PdxT OS=Mycobacterium avium (strain 104) GN=pdxT PE=3 SV=1
GeneID:Pha007273	0	0.29	0	3.93	-	-	-	-	-	-	-	-	-	-	-
GeneID:Pha007272	72.13	3.56	1.75	1.46	EDQ50288.1 predicted protein, partial [Physcomitrella patens];protein [Physcomitrella patens] &gt	GO:0031409;GO:0009535;GO:0016021;GO:0009416;GO:0009507;GO:0015979;GO:0016168;GO:0009765;GO:0018298;GO:0009579;GO:0009941;GO:0016020;GO:0009768;GO:0010287	pigment binding;chloroplast thylakoid membrane;integral component of membrane;response to light stimulus;chloroplast;photosynthesis;chlorophyll binding;photosynthesis, light harvesting;protein-chromophore linkage;thylakoid;chloroplast envelope;membrane;photosynthesis, light harvesting in photosystem I;plastoglobule	K08907	LHCA1	http://www.genome.jp/dbget-bin/www_bget?ko:K08907	Photosynthesis - antenna proteins	ko00196	-	Photosystem	Photosystem I chlorophyll a/b-binding protein 6, chloroplastic OS=Arabidopsis thaliana GN=LHCA6 PE=1 SV=1
GeneID:Pha007275	6.22	3.54	2.96	26.89	-	-	-	-	-	-	-	-	-	-	-
GeneID:Pha007274	0.05	0.09	0.55	0.08	-	-	-	-	-	-	-	-	-	-	-
GeneID:Pha005688	496.7	201.94	200.65	174.11	polyphosphate pyrophosphohydrolase/synthase [Klebsormidium flaccidum]	GO:0015969;GO:0005509;GO:0008728;GO:0042594;GO:0008893	guanosine tetraphosphate metabolic process;calcium ion binding;GTP diphosphokinase activity;response to starvation;guanosine-3',5'-bis(diphosphate) 3'-diphosphatase activity	-	-	-	-	-	-	Probable	Probable guanosine-3&apos;,5&apos;-bis(diphosphate) 3&apos;-pyrophosphohydrolase OS=Synechocystis sp. (strain PCC 6803 / Kazusa) GN=spoT PE=3 SV=1
GeneID:Pha005689	224.37	637.07	624.48	183.82	-	-	-	-	-	-	-	-	-	-	-
GeneID:Pha007279	182.62	143.47	304.35	89.57	EFJ50453.1 hypothetical protein VOLCADRAFT_103907 [Volvox carteri f. nagariensis];protein VOLCADRAFT_103907 [Volvox carteri f. nagariensis] &gt	-	-	-	-	-	-	-	-	-	-
GeneID:Pha005687	1.89	1.99	3.73	5.03	protein g.17640, partial [Auxenochlorella protothecoides]	GO:0006810;GO:0005643	transport;nuclear pore	K14297	NUP98,ADAR2,NUP116	http://www.genome.jp/dbget-bin/www_bget?ko:K14297	RNA transport	ko03013	KOG0845(YU)(Nuclear pore complex, Nup98 component (sc Nup145/Nup100/Nup116))	Nuclear	Nuclear pore complex protein NUP98A OS=Arabidopsis thaliana GN=NUP98A PE=1 SV=1
GeneID:Pha005684	0.7	2.53	0.33	5.66	-	-	-	-	-	-	-	-	-	-	-
GeneID:Pha005685	0.01	0.01	0.03	0.01	protein CHLNCDRAFT_141758 [Chlorella variabilis] &gt;EFN50817.1 hypothetical protein CHLNCDRAFT_141758 [Chlorella variabilis]	GO:0006629;GO:0009507;GO:0016787	lipid metabolic process;chloroplast;hydrolase activity	-	-	-	-	-	-	Lipase	Lipase ZK262.3 OS=Caenorhabditis elegans GN=ZK262.3 PE=1 SV=1
GeneID:Pha005682	3.48	4.8	1.41	0.37	-	-	-	-	-	-	-	-	-	-	-
GeneID:Pha005683	0	0.02	0	0	-	-	-	-	-	-	-	-	-	-	-
GeneID:Pha005680	3.53	3.11	2.57	4.15	3-dehydrosphinganine reductase TSC10A [Elaeis guineensis];Reductase [Klebsormidium flaccidum]	GO:0016020;GO:0016021;GO:0016491	membrane;integral component of membrane;oxidoreductase activity	K04708	E1.1.1.102	http://www.genome.jp/dbget-bin/www_bget?ko:K04708	Sphingolipid metabolism	ko00600	KOG1210(Q)(Predicted 3-ketosphinganine reductase);KOG0725(R)(Reductases with broad range of substrate specificities)	3-ketodihydrosphingosine;3-ketodihydrosphingosine	3-ketodihydrosphingosine reductase OS=Homo sapiens GN=KDSR PE=1 SV=1;3-ketodihydrosphingosine reductase OS=Dictyostelium discoideum GN=ksrA-1 PE=3 SV=1
GeneID:Pha005681	3.25	4.41	1.48	8.64	KIZ06294.1 Splicing factor 3B subunit 4 [Monoraphidium neglectum];factor 3B subunit 4 [Monoraphidium neglectum] &gt	GO:0000166;GO:0003676	nucleotide binding;nucleic acid binding	K12831	SF3B4,SAP49	http://www.genome.jp/dbget-bin/www_bget?ko:K12831	Spliceosome	ko03040	KOG0108(A)(mRNA cleavage and polyadenylation factor I complex, subunit RNA15)	Spliceosome-associated	Spliceosome-associated protein 49 OS=Schizosaccharomyces pombe (strain 972 / ATCC 24843) GN=sap49 PE=3 SV=2
novel.849	1.67	2.17	3.87	6.95	-	-	-	-	-	-	-	-	-	-	-
GeneID:Pha008355	4.38	7.58	0	0	-	-	-	-	-	-	-	-	-	-	-
GeneID:Pha009119	14.74	16.58	14.54	12.5	protein g.52349, partial [Auxenochlorella protothecoides]	GO:0005737;GO:0004812;GO:0006430;GO:0006418;GO:0003676;GO:0005524;GO:0004824;GO:0000166;GO:0005739;GO:0009507	cytoplasm;aminoacyl-tRNA ligase activity;lysyl-tRNA aminoacylation;tRNA aminoacylation for protein translation;nucleic acid binding;ATP binding;lysine-tRNA ligase activity;nucleotide binding;mitochondrion;chloroplast	K04567	KARS,lysS	http://www.genome.jp/dbget-bin/www_bget?ko:K04567	Aminoacyl-tRNA biosynthesis	ko00970	KOG0556(J)(Aspartyl-tRNA synthetase);KOG2411(J)(Aspartyl-tRNA synthetase, mitochondrial)	Lysine--tRNA	Lysine--tRNA ligase OS=Thermosynechococcus elongatus (strain BP-1) GN=lysS PE=3 SV=1
novel.845	0.71	0.52	0.08	0.01	-	-	-	-	-	-	-	-	-	-	-
GeneID:Pha004968	69.78	42.28	68.82	178.08	3-hydroxyisobutyrate dehydrogenase, mitochondrial [Auxenochlorella protothecoides] &gt;probable 3-hydroxyisobutyrate dehydrogenase, mitochondrial isoform X2 [Theobroma cacao];KFM23506.1 putative 3-hydroxyisobutyrate dehydrogenase, mitochondrial [Auxenochlorella protothecoides]	GO:0009083;GO:0008442;GO:0055114;GO:0004616;GO:0006574;GO:0016491;GO:0051287	branched-chain amino acid catabolic process;3-hydroxyisobutyrate dehydrogenase activity;oxidation-reduction process;phosphogluconate dehydrogenase (decarboxylating) activity;valine catabolic process;oxidoreductase activity;NAD binding	K00020	mmsB,HIBADH	http://www.genome.jp/dbget-bin/www_bget?ko:K00020	Valine, leucine and isoleucine degradation	ko00280	KOG0409(R)(Predicted dehydrogenase)	Probable;Probable;2-(hydroxymethyl)glutarate;3-hydroxyisobutyrate;Probable;NAD-dependent	Probable 3-hydroxyisobutyrate dehydrogenase, mitochondrial OS=Arabidopsis thaliana GN=At4g20930 PE=2 SV=3;Probable 3-hydroxyisobutyrate dehydrogenase, mitochondrial OS=Drosophila melanogaster GN=CG15093 PE=2 SV=2;2-(hydroxymethyl)glutarate dehydrogenase OS=Eubacterium barkeri GN=Hgd PE=1 SV=1;3-hydroxyisobutyrate dehydrogenase OS=Pseudomonas aeruginosa (strain ATCC 15692 / DSM 22644 / CIP 104116 …
novel.1054	0.23	0.36	0.55	6.12	-	-	-	-	-	-	-	-	-	-	-
GeneID:Pha004969	71.23	49.18	38	18.65	AltName: Full=Mu-adaptin 1;XP_005359192.1 PREDICTED: AP-1 complex subunit mu-1 [Microtus ochrogaster] &gt; AltName: Full=Mu1A-adaptin &gt; AltName: Full=Golgi adaptor HA1/AP1 adaptin mu-1 subunit; AltName: Full=Adaptor-related protein complex 1 subunit mu-1;complex subunit mu-1 [Rattus norvegicus] &gt; AltName: Full=Adaptor protein complex AP-1 subunit mu-1;Q32Q06.3 RecName: Full=AP-1 complex sub…	GO:0006886;GO:0006810;GO:0070062;GO:0030665;GO:0031410;GO:0032438;GO:0035646;GO:0016020;GO:0016192;GO:0030131;GO:0015031;GO:0005794	intracellular protein transport;transport;extracellular exosome;clathrin-coated vesicle membrane;cytoplasmic vesicle;melanosome organization;endosome to melanosome transport;membrane;vesicle-mediated transport;clathrin adaptor complex;protein transport;Golgi apparatus	K12393	AP1M	http://www.genome.jp/dbget-bin/www_bget?ko:K12393	-	-	KOG0937(U)(Adaptor complexes medium subunit family);KOG2740(U)(Clathrin-associated protein medium chain)	AP-1	AP-1 complex subunit mu OS=Dictyostelium discoideum GN=apm1 PE=1 SV=1
novel.5614	53.66	37.7	29.27	29.98	protein VOLCADRAFT_92922 [Volvox carteri f. nagariensis] &gt;EFJ46772.1 hypothetical protein VOLCADRAFT_92922 [Volvox carteri f. nagariensis]	GO:0003824;GO:0003877	catalytic activity;ATP adenylyltransferase activity	K00988	APA1_2	http://www.genome.jp/dbget-bin/www_bget?ko:K00988	Purine metabolism	ko00230	-	-	-
GeneID:Pha007131	0.09	0.12	0.04	0.15	-	-	-	-	-	-	-	-	-	-	-
GeneID:Pha003640	0.89	3.09	6.3	3.33	protein SELMODRAFT_76207, partial [Selaginella moellendorffii] &gt;EFJ37379.1 hypothetical protein SELMODRAFT_76207, partial [Selaginella moellendorffii]	GO:0016021;GO:0003824;GO:0016020;GO:0008152	integral component of membrane;catalytic activity;membrane;metabolic process	K01897	ACSL,fadD	http://www.genome.jp/dbget-bin/www_bget?ko:K01897	Peroxisome;Fatty acid biosynthesis;Fatty acid degradation;Fatty acid metabolism	ko04146,ko00061,ko00071,ko01212	KOG1180(I)(Acyl-CoA synthetase)	Probable	Probable acyl-activating enzyme 16, chloroplastic OS=Arabidopsis thaliana GN=AAE16 PE=2 SV=1
GeneID:Pha003641	183.48	364.12	368.71	1139.24	protein CHLNCDRAFT_59413 [Chlorella variabilis] &gt;Regulator of nonsense transcripts 1 homolog ref|XP_323582.1| h (ISS) [Ostreococcus tauri];EFN50864.1 hypothetical protein CHLNCDRAFT_59413 [Chlorella variabilis]	GO:0004519;GO:0016787;GO:0000166;GO:0005524	endonuclease activity;hydrolase activity;nucleotide binding;ATP binding	K14326	UPF1,RENT1	http://www.genome.jp/dbget-bin/www_bget?ko:K14326	RNA transport;mRNA surveillance pathway	ko03013,ko03015	KOG1802(A)(RNA helicase nonsense mRNA reducing factor (pNORF1));KOG1803(L)(DNA helicase)	Probable	Probable helicase MAGATAMA 3 OS=Arabidopsis thaliana GN=MAA3 PE=2 SV=1
GeneID:Pha004962	312.76	431.8	173.72	89.6	protein [Micromonas commoda] &gt;ACO70555.1 predicted protein [Micromonas commoda]	-	-	K03152	thiJ	http://www.genome.jp/dbget-bin/www_bget?ko:K03152	-	-	KOG2764(RV)(Putative transcriptional regulator DJ-1)	Protein	Protein DJ-1 homolog B OS=Arabidopsis thaliana GN=DJ1B PE=1 SV=1
GeneID:Pha003643	1.62	2.18	3.48	3.67	protein g.66207, partial [Auxenochlorella protothecoides] &gt;JAT71684.1 hypothetical protein g.66201, partial [Auxenochlorella protothecoides];protein AXG93_4530s1260 [Marchantia polymorpha subsp. polymorpha]	GO:0004864;GO:0009966;GO:0004518;GO:0006281;GO:0016787;GO:0043666	protein phosphatase inhibitor activity;regulation of signal transduction;nuclease activity;DNA repair;hydrolase activity;regulation of phosphoprotein phosphatase activity	-	-	-	-	-	-	-	-
GeneID:Pha004964	676.09	621.55	178.03	29.92	ACO68541.1 chlorophyll a/b-binding protein, chloroplast precursor [Micromonas commoda];a/b-binding protein, chloroplast precursor [Micromonas commoda] &gt	GO:0009535;GO:0016021;GO:0015979;GO:0009507;GO:0016168;GO:0009765;GO:0009579;GO:0018298;GO:0016020	chloroplast thylakoid membrane;integral component of membrane;photosynthesis;chloroplast;chlorophyll binding;photosynthesis, light harvesting;thylakoid;protein-chromophore linkage;membrane	K08907	LHCA1	http://www.genome.jp/dbget-bin/www_bget?ko:K08907	Photosynthesis - antenna proteins	ko00196	-	Chlorophyll	Chlorophyll a-b binding protein 4, chloroplastic OS=Arabidopsis thaliana GN=LHCA4 PE=1 SV=1
GeneID:Pha004965	4.27	5.53	6.17	10.22	-	-	-	-	-	-	-	-	-	-	-
GeneID:Pha003646	0	4.25	0	0	-	-	-	-	-	-	-	-	-	-	-
GeneID:Pha003647	30.12	26.05	25.8	56.94	EIE18525.1 hypothetical protein COCSUDRAFT_49242 [Coccomyxa subellipsoidea C-169];protein CHLNCDRAFT_54976 [Chlorella variabilis] &gt;EFN51538.1 hypothetical protein CHLNCDRAFT_54976 [Chlorella variabilis];protein COCSUDRAFT_49242 [Coccomyxa subellipsoidea C-169] &gt	-	-	-	-	-	-	-	-	Uncharacterized	Uncharacterized protein sll1483 OS=Synechocystis sp. (strain PCC 6803 / Kazusa) GN=sll1483 PE=3 SV=1
GeneID:Pha001307	109.52	111.18	358.83	350.45	EDQ51555.1 predicted protein [Physcomitrella patens];protein [Physcomitrella patens] &gt;synthase catalytic subunit [Klebsormidium flaccidum]	GO:0071555;GO:0016021;GO:0016020;GO:0030244;GO:0016757;GO:0016760;GO:0016740	cell wall organization;integral component of membrane;membrane;cellulose biosynthetic process;transferase activity, transferring glycosyl groups;cellulose synthase (UDP-forming) activity;transferase activity	-	-	-	-	-	-	Cellulose;Cellulose	Cellulose synthase catalytic subunit [UDP-forming] OS=Komagataeibacter xylinus GN=bcsA PE=1 SV=1;Cellulose synthase catalytic subunit [UDP-forming] OS=Xanthomonas axonopodis pv. citri (strain 306) GN=bcsA PE=3 SV=1
GeneID:Pha001306	5.21	6.71	6.31	13.38	protein F511_45078, partial [Dorcoceras hygrometricum]	GO:0003824;GO:0009058;GO:0015940;GO:0016874;GO:0004592	catalytic activity;biosynthetic process;pantothenate biosynthetic process;ligase activity;pantoate-beta-alanine ligase activity	K01918	panC	http://www.genome.jp/dbget-bin/www_bget?ko:K01918	Pantothenate and CoA biosynthesis;beta-Alanine metabolism	ko00770,ko00410	-	Pantothenate	Pantothenate synthetase OS=Chloroflexus aggregans (strain MD-66 / DSM 9485) GN=panC PE=3 SV=1
GeneID:Pha001305	28.82	22.14	27.8	10.01	family protein [Klebsormidium flaccidum]	GO:0016020;GO:0016021;GO:0006810	membrane;integral component of membrane;transport	K20368	CNIH,ERV14	http://www.genome.jp/dbget-bin/www_bget?ko:K20368	-	-	KOG2729(OUT)(ER vesicle integral membrane protein involved in establishing cell polarity, signaling and protein degradation)	ER-derived	ER-derived vesicles protein ERV14 OS=Saccharomyces cerevisiae (strain ATCC 204508 / S288c) GN=ERV14 PE=1 SV=3
GeneID:Pha001304	0	0.83	0.01	0	protein DCAR_028969 [Daucus carota subsp. sativus]	-	-	-	-	-	-	-	KOG0691(O)(Molecular chaperone (DnaJ superfamily))	Chaperone	Chaperone protein dnaJ 10 OS=Arabidopsis thaliana GN=ATJ10 PE=2 SV=2
GeneID:Pha001303	0.09	0.66	0.76	0.13	-	-	-	-	-	-	-	-	-	-	-
GeneID:Pha001302	2.57	3.37	0.54	0.14	-	-	-	-	-	-	-	-	-	-	-
GeneID:Pha001301	0.83	7.25	5.59	8.83	-	-	-	-	-	-	-	-	-	-	-
GeneID:Pha001300	1.37	1.88	4.12	2.31	-	-	-	-	-	-	-	-	-	-	-
GeneID:Pha006908	0	0	0	0	-	-	-	-	-	-	-	-	-	-	-
GeneID:Pha006909	0	0.04	0.19	0	protein [Micromonas commoda] &gt;ACO63420.1 predicted protein [Micromonas commoda]	GO:0007275	multicellular organism development	-	-	-	-	-	-	-	-
GeneID:Pha008210	85.41	87.73	83.03	171.43	peptidyl-prolyl cis-trans isomerase FKBP17-1, chloroplastic isoform X1 [Amborella trichopoda] &gt;ERN14812.1 hypothetical protein AMTR_s00032p00093370 [Amborella trichopoda]	GO:0006457;GO:0003755;GO:0016853	protein folding;peptidyl-prolyl cis-trans isomerase activity;isomerase activity	-	-	-	-	-	KOG0549(O)(FKBP-type peptidyl-prolyl cis-trans isomerase)	Peptidyl-prolyl	Peptidyl-prolyl cis-trans isomerase FKBP17-1, chloroplastic OS=Arabidopsis thaliana GN=FKBP17-1 PE=2 SV=1
GeneID:Pha008211	2.99	3.19	1.84	2.5	EFN53063.1 hypothetical protein CHLNCDRAFT_11918, partial [Chlorella variabilis];protein CHLNCDRAFT_11918, partial [Chlorella variabilis] &gt	GO:0016787;GO:0006508;GO:0008236;GO:0008233;GO:0004252	hydrolase activity;proteolysis;serine-type peptidase activity;peptidase activity;serine-type endopeptidase activity	K01312	PRSS1_2_3	http://www.genome.jp/dbget-bin/www_bget?ko:K01312	-	-	-	Mite	Mite allergen Der f 3 OS=Dermatophagoides farinae GN=DERF3 PE=1 SV=2
GeneID:Pha008216	132.95	18.92	65.82	51.23	-	-	-	-	-	-	-	-	-	-	-
GeneID:Pha008217	59.67	5.25	2.52	0.3	glycosyl-transferase, partial [Helicosporidium sp. ATCC 50920]	GO:0016740	transferase activity	K09668	LARGE	http://www.genome.jp/dbget-bin/www_bget?ko:K09668	Mannose type O-glycan biosyntheis	ko00515	KOG3765(G)(Predicted glycosyltransferase)	LARGE	LARGE xylosyl- and glucuronyltransferase 2-A OS=Xenopus laevis GN=large2-a PE=2 SV=1
GeneID:Pha001309	125.97	218.3	62.53	69.01	profilin-2-like [Phoenix dactylifera]	GO:0005856;GO:0003785;GO:0042989;GO:0003779;GO:0015629;GO:0005938	cytoskeleton;actin monomer binding;sequestering of actin monomers;actin binding;actin cytoskeleton;cell cortex	K05759	PFN	http://www.genome.jp/dbget-bin/www_bget?ko:K05759	-	-	-	Profilin-3	Profilin-3 OS=Dictyostelium discoideum GN=proC PE=3 SV=1
GeneID:Pha001308	4.12	5.34	6.06	7.15	protein AXG93_1964s1030 [Marchantia polymorpha subsp. polymorpha]	-	-	-	-	-	-	-	-	-	-
GeneID:Pha010176	0	0	0.05	0	Q9MUU9.1 RecName: Full=30S ribosomal protein S11, chloroplastic &gt;AAF43802.1 ribosomal protein S11 (chloroplast) [Mesostigma viride];protein S11 [Mesostigma viride] &gt	GO:0006412;GO:0030529;GO:0005840;GO:0005622;GO:0009507;GO:0003723;GO:0003735;GO:0019843;GO:0009536	translation;intracellular ribonucleoprotein complex;ribosome;intracellular;chloroplast;RNA binding;structural constituent of ribosome;rRNA binding;plastid	-	-	-	-	-	KOG0407(J)(40S ribosomal protein S14)	30S	30S ribosomal protein S11, chloroplastic OS=Pyropia yezoensis GN=rps11 PE=3 SV=1
GeneID:Pha010177	0	0	0	15.78	uncharacterized protein LOC103956333 [Pyrus x bretschneideri]	-	-	-	-	-	-	-	-	-	-
GeneID:Pha010174	0.01	0.02	0.01	0.08	apoprotein A1 of photosystem I (chloroplast) [Carteria sp. SAG 8-5]	GO:0000287;GO:0051536;GO:0009535;GO:0018298;GO:0009579;GO:0009055;GO:0016020;GO:0009507;GO:0009522;GO:0055114;GO:0046872;GO:0051539;GO:0016491;GO:0016168;GO:0016021;GO:0015979;GO:0009536	magnesium ion binding;iron-sulfur cluster binding;chloroplast thylakoid membrane;protein-chromophore linkage;thylakoid;electron carrier activity;membrane;chloroplast;photosystem I;oxidation-reduction process;metal ion binding;4 iron, 4 sulfur cluster binding;oxidoreductase activity;chlorophyll binding;integral component of membrane;photosynthesis;plastid	K02689	psaA	http://www.genome.jp/dbget-bin/www_bget?ko:K02689	Photosynthesis	ko00195	-	Photosystem	Photosystem I P700 chlorophyll a apoprotein A1 OS=Porphyra purpurea GN=psaA PE=3 SV=1
GeneID:Pha010175	0.04	0.04	0.19	0	protein KK1_022664 [Cajanus cajan]	GO:0009735;GO:0003735;GO:0003729;GO:0009507;GO:0005840;GO:0009579;GO:0009570;GO:0030529;GO:0009941;GO:0022625;GO:0006412	response to cytokinin;structural constituent of ribosome;mRNA binding;chloroplast;ribosome;thylakoid;chloroplast stroma;intracellular ribonucleoprotein complex;chloroplast envelope;cytosolic large ribosomal subunit;translation	K02871	RP-L13,MRPL13,rplM	http://www.genome.jp/dbget-bin/www_bget?ko:K02871	Ribosome	ko03010	KOG3203(J)(Mitochondrial/chloroplast ribosomal protein L13)	50S	50S ribosomal protein L13, chloroplastic OS=Pyropia yezoensis GN=rpl13 PE=3 SV=1
GeneID:Pha010173	0	0	0	0.01	EFJ29237.1 hypothetical protein SELMODRAFT_410877 [Selaginella moellendorffii];protein SELMODRAFT_410877 [Selaginella moellendorffii] &gt	GO:0005524;GO:0009507;GO:0000166	ATP binding;chloroplast;nucleotide binding	-	-	-	-	-	-	Uncharacterized	Uncharacterized protein ycf45 OS=Porphyra purpurea GN=ycf45 PE=3 SV=1
GeneID:Pha010178	0.24	0.14	0.45	0	AFH57572.1 photosystem II protein D2 (chloroplast) [Gossypium turneri];II protein D2 (chloroplast) [Gossypium turneri] &gt	GO:0046872;GO:0055114;GO:0016491;GO:0019684;GO:0009772;GO:0016021;GO:0016168;GO:0009523;GO:0045156;GO:0009536;GO:0015979;GO:0005506;GO:0009535;GO:0009579;GO:0018298;GO:0009055;GO:0016020;GO:0009507	metal ion binding;oxidation-reduction process;oxidoreductase activity;photosynthesis, light reaction;photosynthetic electron transport in photosystem II;integral component of membrane;chlorophyll binding;photosystem II;electron transporter, transferring electrons within the cyclic electron transport pathway of photosynthesis activity;plastid;photosynthesis;iron ion binding;chloroplast thylakoid m…	K02706	psbD	http://www.genome.jp/dbget-bin/www_bget?ko:K02706	Photosynthesis	ko00195	-	Photosystem	Photosystem II D2 protein OS=Porphyra purpurea GN=psbD PE=3 SV=1
GeneID:Pha009112	18.47	48.25	35.41	66.33	protein KK1_041252 [Cajanus cajan]	-	-	K01674	cah	http://www.genome.jp/dbget-bin/www_bget?ko:K01674	Nitrogen metabolism	ko00910	KOG0382(R)(Carbonic anhydrase)	Carbonic	Carbonic anhydrase OS=Nostoc sp. (strain PCC 7120 / SAG 25.82 / UTEX 2576) GN=ecaA PE=3 SV=1
GeneID:Pha000437	0.12	0.13	0.02	0.13	-	-	-	-	-	-	-	-	-	-	-
GeneID:Pha000434	12.74	30.96	37.53	3.28	EFN58713.1 hypothetical protein CHLNCDRAFT_19837 [Chlorella variabilis];protein CHLNCDRAFT_19837 [Chlorella variabilis] &gt	GO:0016787;GO:0004725;GO:0006470	hydrolase activity;protein tyrosine phosphatase activity;protein dephosphorylation	K01104	E3.1.3.48	http://www.genome.jp/dbget-bin/www_bget?ko:K01104	-	-	KOG3217(T)(Protein tyrosine phosphatase)	Putative	Putative low molecular weight protein-tyrosine-phosphatase slr0328 OS=Synechocystis sp. (strain PCC 6803 / Kazusa) GN=slr0328 PE=3 SV=1
GeneID:Pha000435	119.62	79.22	51.77	4.63	-	-	-	-	-	-	-	-	-	-	-
GeneID:Pha000432	0.01	0.02	0	0.05	-	-	-	-	-	-	-	-	-	-	-
GeneID:Pha000433	1016.53	1308.1	1230.6	3281.21	-	-	-	-	-	-	-	-	-	-	-
GeneID:Pha000430	6.93	6.87	4.28	6.82	protein g.10416 [Auxenochlorella protothecoides]	GO:0055114;GO:0016651;GO:0016491;GO:0003958;GO:0005737;GO:0016226;GO:0050661;GO:0010181;GO:0050660	oxidation-reduction process;oxidoreductase activity, acting on NAD(P)H;oxidoreductase activity;NADPH-hemoprotein reductase activity;cytoplasm;iron-sulfur cluster assembly;NADP binding;FMN binding;flavin adenine dinucleotide binding	-	-	-	-	-	KOG1158(C)(NADP/FAD dependent oxidoreductase)	NADPH-dependent;NADPH-dependent	NADPH-dependent diflavin oxidoreductase 1 OS=Neosartorya fumigata (strain ATCC MYA-4609 / Af293 / CBS 101355 / FGSC A1100) GN=tah18 PE=3 SV=1;NADPH-dependent diflavin oxidoreductase 1 OS=Arabidopsis thaliana GN=ATR3 PE=1 SV=1
GeneID:Pha008482	3.86	13.66	14.58	9.51	-	-	-	-	-	-	-	-	-	-	-
GeneID:Pha008481	8.82	10.92	22.42	24.23	-	-	-	-	-	-	-	-	-	-	-
GeneID:Pha000438	22.01	0.29	0.78	3.41	-	-	-	-	-	-	-	-	-	-	-
GeneID:Pha000439	8.18	6.89	10.25	32.84	-	-	-	-	-	-	-	-	-	-	-
GeneID:Pha006658	21.72	26.14	30.94	13.73	EIE21399.1 diaminopimelate decarboxylase [Coccomyxa subellipsoidea C-169];decarboxylase [Coccomyxa subellipsoidea C-169] &gt	GO:0008836;GO:0003824;GO:0009089;GO:0016021;GO:0016020	diaminopimelate decarboxylase activity;catalytic activity;lysine biosynthetic process via diaminopimelate;integral component of membrane;membrane	K01586	lysA	http://www.genome.jp/dbget-bin/www_bget?ko:K01586	Lysine biosynthesis;Biosynthesis of amino acids	ko00300,ko01230	KOG0622(E)(Ornithine decarboxylase)	Probable	Probable diaminopimelate decarboxylase, chloroplastic OS=Oryza sativa subsp. japonica GN=LYSA PE=2 SV=1
GeneID:Pha006659	2.44	2.32	2.87	0.17	protein [Ostreococcus lucimarinus CCE9901] &gt;ABO98979.1 predicted protein [Ostreococcus lucimarinus CCE9901]	GO:0004764;GO:0055114;GO:0003855;GO:0019632;GO:0009570;GO:0003824;GO:0050661;GO:0009507;GO:0016829	shikimate 3-dehydrogenase (NADP+) activity;oxidation-reduction process;3-dehydroquinate dehydratase activity;shikimate metabolic process;chloroplast stroma;catalytic activity;NADP binding;chloroplast;lyase activity	K13832	aroDE,DHQ-SDH	http://www.genome.jp/dbget-bin/www_bget?ko:K13832	Phenylalanine, tyrosine and tryptophan biosynthesis;Biosynthesis of amino acids	ko00400,ko01230	-	Bifunctional	Bifunctional 3-dehydroquinate dehydratase/shikimate dehydrogenase, chloroplastic OS=Arabidopsis thaliana GN=EMB3004 PE=1 SV=1
GeneID:Pha006308	0.06	0	0	0	-	-	-	-	-	-	-	-	-	-	-
GeneID:Pha008480	3.71	8.08	6.64	5.33	-	-	-	-	-	-	-	-	-	-	-
GeneID:Pha006302	0	0	0	0	-	-	-	K06171	NCSTN	http://www.genome.jp/dbget-bin/www_bget?ko:K06171	-	-	-	-	-
GeneID:Pha006303	52.21	26.6	33.23	9.14	-	-	-	K17964	LRPPRC	http://www.genome.jp/dbget-bin/www_bget?ko:K17964	-	-	-	-	-
GeneID:Pha006300	0.32	0.4	0.4	0.18	-	-	-	-	-	-	-	-	-	-	-
GeneID:Pha006301	13.44	22.99	33.39	56.75	-	-	-	-	-	-	-	-	-	-	-
GeneID:Pha006306	0.05	0	0.11	0	-	-	-	-	-	-	-	-	-	-	-
GeneID:Pha006307	0.12	0.15	0	0	-	-	-	-	-	-	-	-	-	-	-
GeneID:Pha006304	0	0	0	0	protein KFL_008180030 [Klebsormidium flaccidum]	-	-	-	-	-	-	-	-	-	-
GeneID:Pha006305	0	0.02	0	0.04	protein [Gentiana scabra x Gentiana triflora]	-	-	-	-	-	-	-	KOG0017(R)(FOG: Transposon-encoded proteins with TYA, reverse transcriptase, integrase domains in various combinations)	Transposon	Transposon Ty3-G Gag-Pol polyprotein OS=Saccharomyces cerevisiae (strain ATCC 204508 / S288c) GN=TY3B-G PE=1 SV=3
GeneID:Pha004533	0	0.07	0	0.03	-	-	-	-	-	-	-	-	-	-	-
GeneID:Pha008485	7.04	5.94	5.02	11.28	-	-	-	-	-	-	-	-	-	-	-
GeneID:Pha004532	306.6	415.52	360.41	313.76	protein SELMODRAFT_412126 [Selaginella moellendorffii] &gt;EFJ27176.1 hypothetical protein SELMODRAFT_412126 [Selaginella moellendorffii];elongation factor EF-G [Klebsormidium flaccidum]	GO:0005622;GO:0009507;GO:0000166;GO:0003924;GO:0003746;GO:0005525;GO:0006414	intracellular;chloroplast;nucleotide binding;GTPase activity;translation elongation factor activity;GTP binding;translational elongation	K02355	fusA,GFM,EFG	http://www.genome.jp/dbget-bin/www_bget?ko:K02355	-	-	KOG0465(J)(Mitochondrial elongation factor);KOG0469(J)(Elongation factor 2)	Elongation	Elongation factor G-2, chloroplastic OS=Glycine max GN=fusA2 PE=3 SV=1
GeneID:Pha008484	4.79	7.22	8.48	42.46	-	-	-	-	-	-	-	-	-	-	-
GeneID:Pha004531	0.68	0.58	1.49	4.33	EIE26714.1 hypothetical protein COCSUDRAFT_59231 [Coccomyxa subellipsoidea C-169];protein COCSUDRAFT_59231 [Coccomyxa subellipsoidea C-169] &gt	GO:0046872;GO:0005524;GO:0008270;GO:0016874	metal ion binding;ATP binding;zinc ion binding;ligase activity	K15710	SHPRH	http://www.genome.jp/dbget-bin/www_bget?ko:K15710	-	-	KOG4439(KL)(RNA polymerase II transcription termination factor TTF2/lodestar, DEAD-box superfamily)	E3	E3 ubiquitin-protein ligase SHPRH OS=Mus musculus GN=Shprh PE=1 SV=1
novel.6703	907.68	1295.17	1392.01	578.53	protein GLYMA_13G016400 [Glycine max]	-	-	-	-	-	-	-	-	-	-
GeneID:Pha004530	0.22	0.49	0.6	0.4	conserved oligomeric Golgi complex subunit 7-like [Gossypium hirsutum]	GO:0017119;GO:0006886	Golgi transport complex;intracellular protein transport	K20294	COG7	http://www.genome.jp/dbget-bin/www_bget?ko:K20294	-	-	-	Conserved	Conserved oligomeric Golgi complex subunit 7 OS=Bos taurus GN=COG7 PE=2 SV=1
novel.6707	2.99	0.41	0.13	12.25	-	-	-	-	-	-	-	-	-	-	-
novel.6706	5.84	4.21	1.37	6.72	EFN50647.1 hypothetical protein CHLNCDRAFT_28884, partial [Chlorella variabilis] &gt;protein CHLNCDRAFT_28884, partial [Chlorella variabilis] &gt;EFN58442.1 hypothetical protein CHLNCDRAFT_20144, partial [Chlorella variabilis];XP_005850544.1 hypothetical protein CHLNCDRAFT_20144, partial [Chlorella variabilis] &gt	-	-	-	-	-	-	-	-	-	-
novel.6704	7.72	6.53	0	151.12	-	-	-	-	-	-	-	-	-	-	-
GeneID:Pha004537	2.23	0.69	3.09	1.84	kinetochore protein NUF2 [Auxenochlorella protothecoides] &gt;KFM23730.1 putative kinetochore protein NUF2 [Auxenochlorella protothecoides]	GO:0007067;GO:0000775	mitotic cell cycle;chromosome, centromeric region	K11548	NUF2,CDCA1	http://www.genome.jp/dbget-bin/www_bget?ko:K11548	-	-	-	Kinetochore	Kinetochore protein nuf2 OS=Schizosaccharomyces pombe (strain 972 / ATCC 24843) GN=nuf2 PE=1 SV=1
GeneID:Pha009106	168.48	187.38	897.98	88.44	oxidase [Marchantia polymorpha]	GO:0016491;GO:0055114	oxidoreductase activity;oxidation-reduction process	K13366	MPAO,PAO1	http://www.genome.jp/dbget-bin/www_bget?ko:K13366	Arginine and proline metabolism;beta-Alanine metabolism	ko00330,ko00410	-	Polyamine	Polyamine oxidase OS=Zea mays GN=PAO PE=1 SV=1
GeneID:Pha004536	1.91	1.01	0.4	0.76	protein AXX17_ATUG04900, partial [Arabidopsis thaliana]	-	-	-	-	-	-	-	-	Putative	Putative O-acetyltransferase MW0856 OS=Staphylococcus aureus (strain MW2) GN=MW0856 PE=3 SV=1
novel.9509	1.08	0.73	0	0.99	-	-	-	-	-	-	-	-	-	-	-
GeneID:Pha003215	13.01	12.04	33.06	34.92	KFM23769.1 Protein kri1 [Auxenochlorella protothecoides];kri1 [Auxenochlorella protothecoides] &gt	GO:0005829	cytosol	K14786	KRI1	http://www.genome.jp/dbget-bin/www_bget?ko:K14786	-	-	KOG2409(J)(KRR1-interacting protein involved in 40S ribosome biogenesis)	Protein	Protein KRI1 homolog OS=Bos taurus GN=KRI1 PE=2 SV=3
novel.9053	2.22	1.81	2.02	3.58	-	-	-	-	-	-	-	-	-	-	-
novel.9050	0.03	2.61	2.2	3.32	-	-	-	-	-	-	-	-	-	-	-
GeneID:Pha003214	12.99	16.4	17.59	31.57	EEH59066.1 predicted protein [Micromonas pusilla CCMP1545];protein [Micromonas pusilla CCMP1545] &gt	GO:0007165;GO:0052834;GO:0046854;GO:0008934;GO:0046855;GO:0005737;GO:0004401;GO:0009507;GO:0016311;GO:0006020;GO:0000105;GO:0000287	signal transduction;inositol monophosphate phosphatase activity;phosphatidylinositol phosphorylation;inositol monophosphate 1-phosphatase activity;inositol phosphate dephosphorylation;cytoplasm;histidinol-phosphatase activity;chloroplast;dephosphorylation;inositol metabolic process;histidine biosynthetic process;magnesium ion binding	K18649	IMPL2	http://www.genome.jp/dbget-bin/www_bget?ko:K18649	Phosphatidylinositol signaling system;Histidine metabolism;Ascorbate and aldarate metabolism;Inositol phosphate metabolism;Biosynthesis of amino acids	ko04070,ko00340,ko00053,ko00562,ko01230	KOG1528(FP)(Salt-sensitive 3'-phosphoadenosine-5'-phosphatase HAL2/SAL1);KOG2951(G)(Inositol monophosphatase)	Bifunctional	Bifunctional phosphatase IMPL2, chloroplastic OS=Arabidopsis thaliana GN=HISN7 PE=1 SV=1
GeneID:Pha008514	0	0.34	0	0	[Brassica napus]	-	-	-	-	-	-	-	KOG1552(R)(Predicted alpha/beta hydrolase)	Protein	Protein ABHD17A OS=Bos taurus GN=ABHD17A PE=2 SV=1
novel.9054	101.49	108.12	90.07	92.05	-	-	-	-	-	-	-	-	-	-	-
GeneID:Pha009309	314.99	130.09	244.58	37.86	-	-	-	-	-	-	-	-	-	-	-
GeneID:Pha009308	0	0	0	0	GroEL [Klebsormidium flaccidum]	-	-	K04077	groEL,HSPD1	http://www.genome.jp/dbget-bin/www_bget?ko:K04077	RNA degradation	ko03018	KOG0356(O)(Mitochondrial chaperonin, Cpn60/Hsp60p)	60	60 kDa chaperonin, chloroplastic OS=Pyropia yezoensis GN=groL PE=3 SV=2
GeneID:Pha009307	0	0.01	0	0	uracil phosphoribosyltransferase [Oryza brachyantha]	GO:0004845;GO:0005829;GO:0009536;GO:0004849;GO:0016740;GO:0006206;GO:0006223;GO:0009507;GO:0016757;GO:0043097	uracil phosphoribosyltransferase activity;cytosol;plastid;uridine kinase activity;transferase activity;pyrimidine nucleobase metabolic process;uracil salvage;chloroplast;transferase activity, transferring glycosyl groups;pyrimidine nucleoside salvage	K00761	upp,UPRT	http://www.genome.jp/dbget-bin/www_bget?ko:K00761	Pyrimidine metabolism	ko00240	-	Uracil	Uracil phosphoribosyltransferase homolog OS=Pyropia yezoensis PE=3 SV=1
GeneID:Pha009306	0.15	0.65	0.39	2.82	AGL10888.1 CP43 chlorophyll apoprotein of photosystem II (chloroplast) [Auxenochlorella protothecoides];chlorophyll apoprotein of photosystem II (chloroplast) [Auxenochlorella protothecoides] &gt	GO:0009521;GO:0009535;GO:0009579;GO:0018298;GO:0009507;GO:0016020;GO:0046872;GO:0009772;GO:0009767;GO:0019684;GO:0016168;GO:0016021;GO:0015979;GO:0009536;GO:0009523;GO:0045156	photosystem;chloroplast thylakoid membrane;thylakoid;protein-chromophore linkage;chloroplast;membrane;metal ion binding;photosynthetic electron transport in photosystem II;photosynthetic electron transport chain;photosynthesis, light reaction;chlorophyll binding;integral component of membrane;photosynthesis;plastid;photosystem II;electron transporter, transferring electrons within the cyclic elec…	K02705	psbC	http://www.genome.jp/dbget-bin/www_bget?ko:K02705	Photosynthesis	ko00195	-	Photosystem	Photosystem II CP43 reaction center protein OS=Porphyra purpurea GN=psbC PE=3 SV=1
GeneID:Pha009305	0	0.15	0.1	0.85	AIT94238.1 D2 reaction center protein of photosystem II (chloroplast) [Lobosphaera incisa] &gt;AIY30195.1 photosystem II protein D2 (chloroplast) [Lobosphaera incisa];reaction center protein of photosystem II (chloroplast) [Lobosphaera incisa] &gt	GO:0016168;GO:0016021;GO:0015979;GO:0009536;GO:0009523;GO:0045156;GO:0016491;GO:0046872;GO:0055114;GO:0009772;GO:0019684;GO:0009055;GO:0018298;GO:0009579;GO:0009507;GO:0016020;GO:0009535;GO:0005506	chlorophyll binding;integral component of membrane;photosynthesis;plastid;photosystem II;electron transporter, transferring electrons within the cyclic electron transport pathway of photosynthesis activity;oxidoreductase activity;metal ion binding;oxidation-reduction process;photosynthetic electron transport in photosystem II;photosynthesis, light reaction;electron carrier activity;protein-chromo…	K02706	psbD	http://www.genome.jp/dbget-bin/www_bget?ko:K02706	Photosynthesis	ko00195	-	Photosystem	Photosystem II D2 protein OS=Porphyra purpurea GN=psbD PE=3 SV=1
GeneID:Pha009304	0.01	0.08	0.04	0.02	component of sensory transduction system [Chlorokybus atmophyticus] &gt;ABM87971.1 regulatory component of sensory transduction system (chloroplast) [Chlorokybus atmophyticus]	GO:0009507;GO:0000160;GO:0009536;GO:0006351;GO:0003677;GO:0006355	chloroplast;phosphorelay signal transduction system;plastid;transcription, DNA-templated;DNA binding;regulation of transcription, DNA-templated	-	-	-	-	-	-	Probable	Probable transcriptional regulator ycf27 OS=Porphyra purpurea GN=ycf27 PE=3 SV=1
GeneID:Pha009303	7.02	14.68	5.54	1.74	XP_016471556.1 PREDICTED: protein TIC 20-II, chloroplastic-like [Nicotiana tabacum];protein TIC 20-II, chloroplastic [Nicotiana tomentosiformis] &gt	GO:0005739;GO:0009507;GO:0016020;GO:0009941;GO:0016021;GO:0009536;GO:0009706	mitochondrion;chloroplast;membrane;chloroplast envelope;integral component of membrane;plastid;chloroplast inner membrane	-	-	-	-	-	-	Tic20	Tic20 family protein Ycf60 OS=Pyropia yezoensis GN=ycf60 PE=3 SV=1
GeneID:Pha004539	140.17	134.99	132.75	22.59	initiation factor 1 (chloroplast) (chloroplast) [Roya anglica] &gt;YP_009256886.1 translational initiation factor 1 (chloroplast) [Roya obtusa] &gt;AHZ11107.1 translational initiation factor 1 (chloroplast) (chloroplast) [Roya anglica] &gt;ANI25924.1 translational initiation factor 1 (chloroplast) [Roya obtusa]	GO:0019843;GO:0043022;GO:0003723;GO:0009507;GO:0003743;GO:0009536;GO:0006413;GO:0006412	rRNA binding;ribosome binding;RNA binding;chloroplast;translation initiation factor activity;plastid;translational initiation;translation	-	-	-	-	-	-	Translation	Translation initiation factor IF-1, chloroplastic OS=Staurastrum punctulatum GN=infA PE=3 SV=2
GeneID:Pha009301	0.04	0.19	0.13	0.28	cytochrome c biogenesis protein CCS1, chloroplastic [Setaria italica] &gt;KQK86914.1 hypothetical protein SETIT_034936mg [Setaria italica]	GO:0017004;GO:0016021;GO:0009536;GO:0009535;GO:0009579;GO:0009507;GO:0016020	cytochrome complex assembly;integral component of membrane;plastid;chloroplast thylakoid membrane;thylakoid;chloroplast;membrane	K07399	resB,ccs1	http://www.genome.jp/dbget-bin/www_bget?ko:K07399	-	-	-	Cytochrome	Cytochrome c biogenesis protein Ccs1 OS=Pyropia yezoensis GN=ccs1 PE=3 SV=1
GeneID:Pha009300	0.35	1.34	0.43	0.25	-	-	-	-	-	-	-	-	-	Phycobilisome	Phycobilisome rod-core linker polypeptide cpcG OS=Pyropia yezoensis GN=cpcG PE=3 SV=1
GeneID:Pha004538	42.75	30.69	19.66	1	protein KFL_004890080 [Klebsormidium flaccidum]	GO:0016021;GO:0016020	integral component of membrane;membrane	-	-	-	-	-	-	-	-
GeneID:Pha009157	0.31	0.01	0.04	0.12	-	-	-	-	-	-	-	-	-	-	-
GeneID:Pha010124	0.03	0.03	0.04	0.08	EDQ52273.1 predicted protein [Physcomitrella patens];protein [Physcomitrella patens] &gt	GO:0009538;GO:0009522;GO:0016020;GO:0015979;GO:0016021	photosystem I reaction center;photosystem I;membrane;photosynthesis;integral component of membrane	K02694	psaF	http://www.genome.jp/dbget-bin/www_bget?ko:K02694	Photosynthesis	ko00195	-	Photosystem	Photosystem I reaction center subunit III OS=Pyropia yezoensis GN=psaF PE=3 SV=1
GeneID:Pha002159	0	0.36	0	0	-	-	-	-	-	-	-	-	-	-	-
GeneID:Pha002158	0.14	0.03	0	0	-	-	-	-	-	-	-	-	-	-	-
novel.9680	0.03	0	0	2.69	-	-	-	-	-	-	-	-	-	-	-
GeneID:Pha008516	1.39	0.1	1.2	0.7	protein GPECTOR_11g119 [Gonium pectorale]	GO:0016887;GO:0016021;GO:0043231;GO:0042626;GO:0006810;GO:0016020;GO:0000166;GO:0005524;GO:0006869;GO:0005215	ATPase activity;integral component of membrane;intracellular membrane-bounded organelle;ATPase activity, coupled to transmembrane movement of substances;transport;membrane;nucleotide binding;ATP binding;lipid transport;transporter activity	-	-	-	-	-	KOG0059(IR)(Lipid exporter ABCA1 and related proteins, ABC superfamily)	ABC	ABC transporter A family member 7 OS=Arabidopsis thaliana GN=ABCA7 PE=3 SV=2
GeneID:Pha002152	0	0	0.04	0	-	-	-	-	-	-	-	-	-	-	-
GeneID:Pha002150	1.19	0.58	0	0	H3 [Zostera marina] &gt;KMZ73204.1 histone H3 [Zostera marina]	GO:0031509;GO:0009725;GO:0031508;GO:0005694;GO:0046982;GO:0032200;GO:0007155;GO:0006997;GO:0005634;GO:0001649;GO:0005654;GO:0008150;GO:0006336;GO:0005575;GO:0044267;GO:0032776;GO:0003677;GO:0042692;GO:0000979;GO:0000183;GO:0035264;GO:0008584;GO:0042393;GO:0008360;GO:0001740;GO:0005700;GO:0007338;GO:0000228;GO:0031047;GO:0030307;GO:0043234;GO:0007286;GO:0045814;GO:0006334;GO:0000784;GO:0007566;GO:…	telomeric heterochromatin assembly;response to hormone;pericentric heterochromatin assembly;chromosome;protein heterodimerization activity;telomere organization;cell adhesion;nucleus organization;nucleus;osteoblast differentiation;nucleoplasm;biological_process;DNA replication-independent nucleosome assembly;cellular_component;cellular protein metabolic process;DNA methylation on cytosine;DNA bin…	K11253	H3	http://www.genome.jp/dbget-bin/www_bget?ko:K11253	-	-	KOG1745(B)(Histones H3 and H4)	Histone	Histone H3.2 OS=Cricetulus longicaudatus PE=2 SV=3
GeneID:Pha002157	0.12	0.03	0.12	0.08	-	-	-	-	-	-	-	-	-	SWI/SNF-related	SWI/SNF-related matrix-associated actin-dependent regulator of chromatin subfamily A-like protein 1 OS=Homo sapiens GN=SMARCAL1 PE=1 SV=1
GeneID:Pha002156	3.61	12.53	1.51	3.15	-	-	-	-	-	-	-	-	-	-	-
GeneID:Pha002155	0.02	4.87	0.04	0	KIY93159.1 reverse transcriptase/ribonucleaseH/putative methyltransferase-like protein, partial [Monoraphidium neglectum];transcriptase/ribonucleaseH/putative methyltransferase-like protein, partial [Monoraphidium neglectum] &gt	GO:0008168;GO:0006310;GO:0016021;GO:0016020;GO:0015074;GO:0016740;GO:0003677;GO:0009007;GO:0032775;GO:0003964;GO:0003676;GO:0032259	methyltransferase activity;DNA recombination;integral component of membrane;membrane;DNA integration;transferase activity;DNA binding;site-specific DNA-methyltransferase (adenine-specific) activity;DNA methylation on adenine;RNA-directed DNA polymerase activity;nucleic acid binding;methylation	-	-	-	-	-	-	Protein	Protein P OS=Heron hepatitis B virus GN=P PE=3 SV=1
GeneID:Pha002154	0	0	0	0	-	-	-	-	-	-	-	-	-	-	-
GeneID:Pha005885	1.13	1.32	1.5	3.56	protein GPECTOR_3g29 [Gonium pectorale];lyase [Auxenochlorella protothecoides] &gt;KFM26186.1 N-glycosylase/DNA lyase [Auxenochlorella protothecoides]	GO:0003824;GO:0005634;GO:0006289;GO:0016829;GO:0003684;GO:0006284;GO:0008534;GO:0006281;GO:0019104	catalytic activity;nucleus;nucleotide-excision repair;lyase activity;damaged DNA binding;base-excision repair;oxidized purine nucleobase lesion DNA N-glycosylase activity;DNA repair;DNA N-glycosylase activity	K03660	OGG1	http://www.genome.jp/dbget-bin/www_bget?ko:K03660	Base excision repair	ko03410	-	N-glycosylase/DNA	N-glycosylase/DNA lyase OGG1 OS=Arabidopsis thaliana GN=OGG1 PE=1 SV=1
GeneID:Pha005109	55.15	58.73	61.52	9.86	cassette transporter [Selaginella moellendorffii] &gt;EFJ09064.1 ATP-binding cassette transporter [Selaginella moellendorffii];transporter G family [Klebsormidium flaccidum]	GO:0006810;GO:0042626;GO:0016021;GO:0005886;GO:0043190;GO:0000166;GO:0016020;GO:0016887;GO:0005524	transport;ATPase activity, coupled to transmembrane movement of substances;integral component of membrane;plasma membrane;ATP-binding cassette (ABC) transporter complex;nucleotide binding;membrane;ATPase activity;ATP binding	-	-	-	-	-	KOG0061(Q)(Transporter, ABC superfamily (Breast cancer resistance protein))	ABC	ABC transporter G family member 7 OS=Arabidopsis thaliana GN=ABCG7 PE=2 SV=1
GeneID:Pha008511	82.84	136.14	68.59	44.41	EFJ51377.1 hypothetical protein VOLCADRAFT_79621 [Volvox carteri f. nagariensis];protein VOLCADRAFT_79621 [Volvox carteri f. nagariensis] &gt;protein GPECTOR_23g147 [Gonium pectorale]	GO:0004672;GO:0005524;GO:0006468;GO:0000166;GO:0016310;GO:0005509;GO:0004674;GO:0016301;GO:0016740	protein kinase activity;ATP binding;protein phosphorylation;nucleotide binding;phosphorylation;calcium ion binding;protein serine/threonine kinase activity;kinase activity;transferase activity	K08794	CAMK1	http://www.genome.jp/dbget-bin/www_bget?ko:K08794	-	-	KOG0032(T)(Ca2+/calmodulin-dependent protein kinase, EF-Hand protein superfamily);KOG0033(T)(Ca2+/calmodulin-dependent protein kinase, EF-Hand protein superfamily)	Calcium/calmodulin-dependent;Myosin	Calcium/calmodulin-dependent protein kinase type II OS=Caenorhabditis elegans GN=unc-43 PE=1 SV=2;Myosin light chain kinase A OS=Dictyostelium discoideum GN=mlkA PE=1 SV=2
GeneID:Pha005101	4.19	6.37	7.26	12.62	-	-	-	-	-	-	-	-	-	-	-
GeneID:Pha005100	0.39	0.12	0	0	-	-	-	-	-	-	-	-	-	-	-
GeneID:Pha005103	2.4	0.49	2.88	4.05	-	-	-	-	-	-	-	-	-	-	-
GeneID:Pha005102	47.02	18.25	25.65	62.04	-	-	-	-	-	-	-	-	-	-	-
GeneID:Pha005105	0.37	0	0	0	-	-	-	-	-	-	-	-	-	-	-
GeneID:Pha005104	73.1	76.6	81.04	16.98	synthase 1, chloroplastic [Noccaea caerulescens]	GO:0009098;GO:0046912;GO:0009082;GO:0016740;GO:0008652;GO:0009570;GO:0003824;GO:0003852;GO:0019752;GO:0009536;GO:0009507	leucine biosynthetic process;transferase activity, transferring acyl groups, acyl groups converted into alkyl on transfer;branched-chain amino acid biosynthetic process;transferase activity;cellular amino acid biosynthetic process;chloroplast stroma;catalytic activity;2-isopropylmalate synthase activity;carboxylic acid metabolic process;plastid;chloroplast	K01649	leuA	http://www.genome.jp/dbget-bin/www_bget?ko:K01649	Valine, leucine and isoleucine biosynthesis;Pyruvate metabolism;2-Oxocarboxylic acid metabolism;Biosynthesis of amino acids	ko00290,ko00620,ko01210,ko01230	KOG1721(R)(FOG: Zn-finger);KOG2367(E)(Alpha-isopropylmalate synthase/homocitrate synthase)	2-isopropylmalate;Putative	2-isopropylmalate synthase OS=Cyanothece sp. (strain ATCC 51142) GN=leuA PE=3 SV=1;Putative zinc finger protein B0310.2 OS=Caenorhabditis elegans GN=B0310.2 PE=4 SV=1
GeneID:Pha005107	1.37	1.09	3.99	11.01	-	-	-	-	-	-	-	-	-	-	-
GeneID:Pha005106	0.82	1.35	1.96	2.88	ERP54778.1 hypothetical protein POPTR_0012s11790g [Populus trichocarpa];protein POPTR_0012s11790g [Populus trichocarpa] &gt;protein [Ostreococcus lucimarinus CCE9901] &gt;ABO95715.1 predicted protein [Ostreococcus lucimarinus CCE9901]	GO:0016021;GO:0016787;GO:0005789;GO:0003924;GO:0016020;GO:0005525;GO:0005783;GO:0000166	integral component of membrane;hydrolase activity;endoplasmic reticulum membrane;GTPase activity;membrane;GTP binding;endoplasmic reticulum;nucleotide binding	-	-	-	-	-	KOG2203(R)(GTP-binding protein)	Protein;Protein	Protein SEY1 homolog OS=Dictyostelium discoideum GN=DDB_0206311 PE=3 SV=1;Protein ROOT HAIR DEFECTIVE 3 homolog 1 OS=Oryza sativa subsp. japonica GN=Os12g0604600 PE=2 SV=1
GeneID:Pha000546	0.85	1.68	5.58	18.03	protein product [Coffea canephora];transporter B family member 25 [Zostera marina]	GO:0016020;GO:0005524;GO:0000325;GO:0016021;GO:0042626;GO:0005774;GO:0005773;GO:0000166;GO:0010044;GO:0016887;GO:0006810;GO:0055085	membrane;ATP binding;plant-type vacuole;integral component of membrane;ATPase activity, coupled to transmembrane movement of substances;vacuolar membrane;vacuole;nucleotide binding;response to aluminum ion;ATPase activity;transport;transmembrane transport	K05657	ABCB10	http://www.genome.jp/dbget-bin/www_bget?ko:K05657	ABC transporters	ko02010	KOG0058(U)(Peptide exporter, ABC superfamily);KOG0055(Q)(Multidrug/pheromone exporter, ABC superfamily)	ATP-binding	ATP-binding cassette sub-family B member 10, mitochondrial OS=Homo sapiens GN=ABCB10 PE=1 SV=2
GeneID:Pha009114	1.94	0.17	0.13	0	protein CHLREDRAFT_151050 [Chlamydomonas reinhardtii] &gt;EDP00041.1 predicted protein [Chlamydomonas reinhardtii]	GO:0008146;GO:0016740;GO:0016787	sulfotransferase activity;transferase activity;hydrolase activity	-	-	-	-	-	KOG1584(R)(Sulfotransferase)	Glycolipid	Glycolipid sulfotransferase BCG_1434 OS=Mycobacterium bovis (strain BCG / Pasteur 1173P2) GN=BCG_1434 PE=3 SV=1
GeneID:Pha000547	6.8	6.63	3.97	1.58	protein CHLNCDRAFT_133814 [Chlorella variabilis] &gt;EFN55636.1 hypothetical protein CHLNCDRAFT_133814 [Chlorella variabilis]	-	-	-	-	-	-	-	-	Allophanate	Allophanate hydrolase OS=Pseudomonas sp. (strain ADP) GN=atzF PE=1 SV=1
GeneID:Pha008417	0.99	1.92	5.79	7.49	-	-	-	-	-	-	-	-	-	-	-
GeneID:Pha000544	0.01	0	0	0	-	-	-	-	-	-	-	-	-	-	-
[truncated: 9,461 more rows]
