# Supplementary material for: Cold stress tolerance of the intertidal red alga Neoporphyra haitanensis
Source: BMC Plant Biol. 2022 Mar 14;22:114. doi: 10.1186/s12870-022-03507-x (PMC8919617; doi:10.1186/s12870-022-03507-x)
Supplement: Supplementary file 3 — Additional file 3. Important DEGs, expressed by FPKM. [file 12870_2022_3507_MOESM3_ESM.xlsx]

## Sheet: Light reactions
Light reactions (FPKM)
Genes	Gene ID	T20D1	T10D1	T4D1	T-4D1
apcC	GeneID:Pha006382	766.06	437.8	417.01	120.69
apcE.1	GeneID:Pha008991	146.337	71.03	34.49	14.0033
apcE.2	GeneID:Pha000776	310.337	128.963	108.105	1.19667
apcE.3	GeneID:Pha001653	156.467	55.9133	27.09	67.04
apcE.4	GeneID:Pha003116	39.1667	17.4233	4.705	2.10333
apcE.5	GeneID:Pha005895	301.58	174.387	61.07	88.52
cpcF	GeneID:Pha005559	9.69	6.76	3.315	0.146667
cpcG	GeneID:Pha003294	711.217	609.463	361.825	50.0467
cpeG.1	GeneID:Pha000485	11.97	0.576667	0.325	0.303333
cpeG.2	GeneID:Pha003556	850.85	246.077	125.515	129.947
cpeG.3	GeneID:Pha007405	21.5367	6.52333	7.74	5.94667
cpeG.4	GeneID:Pha008518	915.713	397.71	157.415	46.0367
cpeG.5	GeneID:Pha008532	555.55	491.103	347.845	58.97
cpeS	GeneID:Pha000965	39.2933	42.0333	22.605	6.7
cpeY	GeneID:Pha007543	14.6867	18.14	12.335	2.12333
cpeZ	GeneID:Pha006441	42.91	38.3733	35.84	28.47
LHCA1.1	GeneID:Pha001192	2455.82	2243.88	1005.13	74.8367
LHCA1.2	GeneID:Pha001676	2414.94	2972.61	1028.3	164.293
LHCA1.3	GeneID:Pha002653	427.14	288.89	82.74	5.78
LHCA1.4	GeneID:Pha004964	676.093	621.553	178.025	29.9167
LHCA1.5	GeneID:Pha005498	1356.95	590.03	155.055	76.28
LHCA1.6	GeneID:Pha007272	72.1333	3.56333	1.745	1.46333
LHCA1.7	GeneID:Pha007286	3912.6	2773.25	1952.01	24.1533
LHCA1.8	GeneID:Pha008178	1452.13	1538.32	601.145	67.71
LHCA1.9	GeneID:Pha008429	23152.4	11271.4	9590.17	1759.55
LHCA1.10	GeneID:Pha008439	4606.67	1211.92	1657.24	762.597
LHCA1.11	GeneID:Pha009081	593.97	383.077	227.63	17.0033
psbM	GeneID:Pha002536	1430.41	1278.89	543.325	95.5833
psbO.1	GeneID:Pha005068	1752.7	2006.84	1306.64	149.4
psbO.2	GeneID:Pha006886	16.6633	2.38333	3.51	1.74
psbP	GeneID:Pha001781	135.22	191.213	37.18	14.7667
psbU	GeneID:Pha007089	3762.49	3557.72	2041.82	989.61
psbW	GeneID:Pha005032	3302.87	2667.61	1634.28	202.487
psbQ	GeneID:Pha007023	467.213	311.88	274.243	26.9933
psb27	GeneID:Pha006920	517.58	600.893	256.95	57.51
petC	GeneID:Pha003673	3086.21	3608.51	3024.64	1244.8
petJ	GeneID:Pha007808	72.9133	58.9433	30.57	24.1133
petH.1	GeneID:Pha000692	1059.27	758.99	112.075	28.9133
petH.2	GeneID:Pha008713	1334.81	1171.83	406.445	55.1267
ATPF0C	GeneID:Pha006620	9.32667	11.4967	4.545	0.323333
ATPF1A	GeneID:Pha001215	280.213	338.627	204.24	64.6233
ATPF1B	GeneID:Pha005796	134.723	93.5267	61.41	18.4767
ATPF1D	GeneID:Pha006067	363.493	464.947	247.14	59.67
ATPF1E	GeneID:Pha006074	181.817	273.8	102.49	23.6467
ATPF1G.1	GeneID:Pha007648	95.1633	78.2567	58.69	8.66333
ATPF1G.2	GeneID:Pha002782	644.37	1067.42	246.905	78.49
psaO	GeneID:Pha005408	555.59	1115.27	504.82	187.03

## Sheet: Calvin cycle
Calvin cycle (FPKM)
Genes	Gene ID	T20D1	T10D1	T4D1	T-4D1
ALDO.1	GeneID:Pha006484	1220.02	835.943	114.153	21.1033
ALDO.2	GeneID:Pha007459	3303.24	1874.02	334.26	103.737
ALDO.3	GeneID:Pha008907	1088.05	1404	271.413	97.36
FBPase.1	GeneID:Pha002466	352.547	377.473	375.287	201.547
FBPase.2	GeneID:Pha003109	685.94	277.377	56.5433	18.6033
FBPase.3	GeneID:Pha003565	403.97	516.757	119.307	64.0367
FBPase.4	GeneID:Pha003951	37.48	43.9733	6.00333	0.0133333
FBPase.5	GeneID:Pha005465	391.61	314.203	295.7	86.57
FBPase.6	GeneID:Pha006078	246.91	251.343	118.52	13.7467
FBPase.7	GeneID:Pha006947	1766.61	1550.03	491.13	51.98
SBPase	GeneID:Pha003025	1321.54	1523.52	422.65	58.4033
GAPA	GeneID:Pha000084	4135.35	2362.8	488.1	96.6867
PGK	GeneID:Pha003093	501.683	811.06	141.817	17.8167
PRK	GeneID:Pha006405	592.923	775.577	202.657	43.5267
RPE	GeneID:Pha006205	2162.64	2222.64	1169.48	2675.05
TKT.1	GeneID:Pha000693	84.0567	63.2433	110.49	128.18
TKT.2	GeneID:Pha001478	461.927	959.747	1948.68	1392.66
TKT.3	GeneID:Pha001954	5670.92	2444.9	1590.57	237.26
TPI.1	GeneID:Pha002775	647.41	398.027	64.1967	17.0833
TPI.2	GeneID:Pha008123	278.673	259.017	63.0733	20.1767
GADPH	GeneID:Pha000926	216.527	129.113	164.535	60.2933
FBA	GeneID:Pha007538	400.273	524.39	761.427	734.1

## Sheet: Phytohormone
Phytohormone (FPKM)
Genes	Gene ID	T20D1	T10D1	T4D1	T-4D1
ZEP.1	GeneID:Pha000200	3.205	3.80333	7.58	6.32
ZEP.2	GeneID:Pha009052	7.85667	16.6567	20.1433	58.6967
NCED	GeneID:Pha000162	86.43	54.8533	49.25	217.09
SDR-ABA2	GeneID:Pha006941	40.1533	40.5433	13.6667	7.79333
AAO3	GeneID:Pha005326	2.97667	3.73333	6.63667	28.2667
ACS1	GeneID:Pha007221	8.11333	20.4233	24.3233	40.3167
LOX2	GeneID:Pha002866	8.9	2.91	3.51667	25.0733
LOX4	GeneID:Pha006478	3.12333	2.27333	4.03	5.37333
OPR3.1	GeneID:Pha003574	129.213	231.53	447.157	475.663
OPR3.2	GeneID:Pha007800	5.33	7.20333	25.6067	8.98
MFP2	GeneID:Pha003499	60.1533	40.44	102.693	331.84
ACX	GeneID:Pha000698	31.1267	36.7833	35.96	118.26
YUC1.1	GeneID:Pha000897	0.56	0.113333	0.0433333	0.363333
YUC1.2	GeneID:Pha003950	49.67	33.35	55.18	34.8967
ALDH.1	GeneID:Pha001188	23.6633	1.92333	2.81667	0.81
ALDH.2	GeneID:Pha003950	18.3267	11.5533	4.17667	2.29
ALDH.3	GeneID:Pha004011	12.1633	7.92667	4.68333	0.896667
ALDH.4	GeneID:Pha004341	623.99	132.343	132.087	13.1833
AMI1	GeneID:Pha007212	1.27333	1.64333	2.5	4.31667

## Sheet: Fatty acid desaturase
Fatty acid desaturase (FPKM)
Gene ID	T20D1	T10D1	T4D1	T-4D1
GeneID:Pha001568	28.51	133.51	99.51	9.45
GeneID:Pha006256	23.76	140.66	107.47	366.95
GeneID:Pha006375	176.69	254.27	210.61	66.77
GeneID:Pha008064	0.26	0.8	1.18	0.57
GeneID:Pha001568	28.51	133.51	99.51	9.45
GeneID:Pha008576	56.28	130.16	152.86	47.66
GeneID:Pha006407	27.2	28.15	40.63	96.74
GeneID:Pha007835	1.7	1.95	6.52	6.72
GeneID:Pha005424	34.17	54.36	28.48	6.05

## Sheet: Ribosome biogenesis
Ribosome biogenesis (FPKM)
Genes	Gene ID	T20D1	T10D1	T4D1	T-4D1
CK2A	GeneID:Pha006677	19.0667	23.5833	28.1333	13.71
UTP22	GeneID:Pha005754	2.18	5.38	6.29667	20.8867
UTP5	GeneID:Pha009065	0.506667	0.323333	1.51667	2.15667
UTP15	GeneID:Pha008067	9.85667	38.54	85.55	101.91
NAN1	GeneID:Pha006949	3.03	9.02333	10.65	18.9933
UTP13	GeneID:Pha008739	0.283333	0.393333	1.47667	11.5233
Dip2	GeneID:Pha008055	1.94667	3.67333	5.79667	6.61667
UTP21	GeneID:Pha007895	1.49333	2.62667	7.43667	12.6933
UTP6	GeneID:Pha007434	0.0333333	0.22	0.473333	0.87
PWP2	GeneID:Pha006685	2.50333	2.84667	6.36	11.6533
MPP10	GeneID:Pha001604	8.94	8.87	33.34	91.3533
Imp3	GeneID:Pha005745	34.22	36.05	46.8267	55.2467
Imp4	GeneID:Pha002238	12.8533	12.9067	20.9	31.01
NOP1	GeneID:Pha008973	131.757	174.02	335.127	347.657
NOP58	GeneID:Pha006750	20.3833	30.01	57.8033	60.9
UTP14	GeneID:Pha007283	0.423333	0.563333	2.17667	12.4267
EMG1	GeneID:Pha002978	8.79	11.33	38.9533	97.4167
Bms1	GeneID:Pha001353	16.4433	29.1633	65.2267	118.333
KRE33	GeneID:Pha001634	0.833333	0.733333	2.25667	3.92667
Mrp.1	GeneID:Pha003681	0.396667	0.433333	0.376667	0.766667
Mrp.2	GeneID:Pha002478	3.83	6.57	8.50333	7.6
Nob1	GeneID:Pha005553	1.09	3.21333	7.09	36.4667
Xrn1.1	GeneID:Pha003478	6.55667	9.13	9.52333	21.9033
Xrn1.2	GeneID:Pha008111	6.41333	6.10333	10.2767	40.3633
Xrn2	GeneID:Pha001780	7.39333	10.4633	14.27	44.38
Nug1.1	GeneID:Pha000798	44.9233	45.33	82.4033	150.56
Nug1.2	GeneID:Pha004920	6.97	8.74	25.2	43.3833
Nug2	GeneID:Pha002649	11.4567	20.9267	35.7833	73.95
Rix7	GeneID:Pha005436	1.31333	2.75333	6.24333	15.5433
Rea1	GeneID:Pha003434	1.04667	2.23333	10.4333	16.1267
NOP4	GeneID:Pha004558	5.71	4.93667	7.04667	13.7033
Ran	GeneID:Pha005040	760.13	764.097	1132.79	1011.97
CRM1	GeneID:Pha005141	71.4467	28.5467	36.5433	59.7667
NMD3	GeneID:Pha007742	48.44	28.1567	54.9233	196.71
Fap7	GeneID:Pha007778	4.03333	9.31	14.0433	6.62333
Rio1	GeneID:Pha008770	13.27	4.91333	9.20333	59.91
Rio2	GeneID:Pha003266	1.14333	2.00333	2.97	6.88
Tif6.1	GeneID:Pha008506	117.247	198.347	205.93	348.513
Tif6.2	GeneID:Pha008521	132.103	243.747	324.007	433.143
Sdo1	GeneID:Pha005188	83.8033	77.6	102.733	200.103
Ria1	GeneID:Pha007568	11.94	23.2733	23.31	80.9467
LSG1	GeneID:Pha000025	15.2867	14.7367	18.8	37.9767

## Sheet: floridoside
floridoside-6- phosphate synthases (FPKM)
Genes	Gene ID	T20D1	T10D1	T4D1	T-4D1
PhTPS1	Gene ID:Pha001163	24.03	18.7	15.99	10.04
PhTPS2	Gene ID:Pha001966	16.88	16.96	13.05	4.92
PhTPS3	Gene ID:Pha006453	121.35	79.2	68.56	4.69
PhTPS4	Gene ID:Pha009089	12.22	13.52	33.93	151.2
